# Supplementary material for: Genetic lines respond uniquely within the chicken thymic transcriptome to acute heat stress and low dose lipopolysaccharide
Source: Sci Rep. 2019 Sep 20;9:13649. doi: 10.1038/s41598-019-50051-0 (PMC6754502; doi:10.1038/s41598-019-50051-0)
Supplement: Supplementary file 2 — Supplementary Dataset S1 [file 41598_2019_50051_MOESM2_ESM.xlsx]

## Sheet: Supplementary Dataset S1
Supplementary Dataset S1. Results of RNA-seq, QC, and read mapping for each thymic dataset.
Wingband	Line	Sire	Dam	Sex	Treatment		Experiment			RIN Score	Flowcell Lane	Barcode	Raw Reads	Corrected Reads	% of Reads Discarded	Mapped Reads										Expressed Genes	% of Total Gene Set	Mean Read Depth/Gene
					Temperature	Injection	Replicate	Chamber	Pen							Unique Exonic	% of Corrected	No Feature/Ambiguous	% of Corrected	Total Unique	% of Corrected	Not Unique	% of Corrected	Total Mapped	% of Corrected
2002	Broiler	554	1236	Female	Thermoneutral	LPS	C	1	F	9	1	TGACCA	15856970	13854277	12.6297	9360112	67.5612	3702703	26.7261	13062815	94.2872	413765	2.98655	13476580	97.2738	21517	88.1736	383.564
2009	Broiler	554	614	Female	Heat	LPS	C	8	B	10	1	GCCAAT	28073689	24668077	12.131	19291301	78.2035	4247947	17.2204	23539248	95.4239	403601	1.63613	23942849	97.0601	19305	79.1091	790.53
2010	Broiler	554	626	Female	Heat	Saline	C	6	B	9.7	2	GCCAAT	11227963	8962813	20.1742	7387062	82.419	921832	10.2851	8308894	92.7041	301713	3.36628	8610607	96.0704	17265	70.7495	302.711
2019	Broiler	559	576	Male	Heat	LPS	C	6	C	10	2	CAGATC	5929674	5606996	5.44175	4521017	80.6317	833884	14.8722	5354901	95.5039	93880	1.67434	5448781	97.1783	16874	69.1472	185.265
2038	Broiler	574	1255	Male	Thermoneutral	LPS	C	2	C	9.3	2	ACAGTG	13973591	13185608	5.63909	10919254	82.8119	1731822	13.1342	12651076	95.9461	195311	1.48124	12846387	97.4273	17806	72.9664	447.455
2068	Broiler	1252	555	Male	Heat	Saline	C	8	B	10	1	ACAGTG	17719210	14371312	18.8942	12165439	84.6509	1799824	12.5237	13965263	97.1746	199587	1.38879	14164850	98.5634	17632	72.2534	498.522
2120	Broiler	1259	625	Female	Thermoneutral	Saline	C	2	C	9.1	2	TGACCA	13353392	12234046	8.38248	9639309	78.7909	1924998	15.7348	11564307	94.5256	251729	2.05761	11816036	96.5832	18156	74.4007	395.005
2268	Fayoumi	1522	1521	Female	Heat	LPS	C	8	D	9.5	1	AGTTCC	39493274	34415506	12.8573	26985468	78.4108	5634507	16.372	32619975	94.7828	627739	1.824	33247714	96.6068	19711	80.7729	1105.83
2272	Fayoumi	1034	1529	Female	Thermoneutral	LPS	C	1	D	9.6	1	CTTGTA	23425363	20621789	11.9681	16761692	81.2815	2933462	14.2251	19695154	95.5065	313283	1.51918	20008437	97.0257	19501	79.9123	686.87
2276	Fayoumi	1034	1529	Female	Heat	Saline	C	6	A	10	1	AGTCAA	22268553	19571394	12.112	15342637	78.3932	3355106	17.1429	18697743	95.5361	299631	1.53096	18997374	97.067	18910	77.4905	628.719
2285	Fayoumi	1034	1527	Male	Heat	Saline	C	6	D	10	2	AGTTCC	27160416	25664877	5.50632	20086008	78.2626	4306074	16.7781	24392082	95.0407	407019	1.5859	24799101	96.6266	19095	78.2486	823.096
2288	Fayoumi	1036	1035	Male	Heat	LPS	C	8	A	9.2	3	AGTCAA	17501032	15904313	9.12357	12422841	78.1099	2928273	18.4118	15351114	96.5217	223562	1.40567	15574676	97.9274	18127	74.2819	509.07
2294	Fayoumi	1036	1532	Male	Heat	LPS	C	6	D	8.7	2	CGATGT	7361961	6771223	8.02419	5283572	78.0298	1135926	16.7758	6419498	94.8056	111985	1.65384	6531483	96.4594	17367	71.1675	216.513
2306	Fayoumi	1036	1523	Male	Thermoneutral	Saline	C	2	A	9.7	2	CTTGTA	23607667	21196488	10.2135	16861455	79.5483	3192593	15.0619	20054048	94.6102	450968	2.12756	20505016	96.7378	18803	77.052	690.958
2318	Fayoumi	1044	1037	Female	Thermoneutral	Saline	C	1	D	10	1	CAGATC	27554578	23208847	15.7714	19157945	82.5459	3100896	13.3608	22258841	95.9067	335210	1.44432	22594051	97.351	19437	79.65	785.065
2501	Broiler	554	1236	Male	Thermoneutral	Saline	E	2	C	9.2	3	AGTTCC	21438044	19963727	6.87711	15904338	79.6662	2743157	13.7407	18647495	93.4069	830831	4.1617	19478326	97.5686	18497	75.7981	651.737
2511	Broiler	554	614	Female	Thermoneutral	LPS	E	2	C	9	3	CGATGT	9655890	8791889	8.94792	6147922	69.9272	1405059	15.9813	7552981	85.9085	949402	10.7986	8502383	96.7071	17656	72.3518	251.933
2529	Broiler	559	576	Male	Heat	Saline	E	6	C	8.3	4	CAGATC	22767922	20953971	7.96713	17351841	82.8093	2063432	9.84745	19415273	92.6568	856854	4.08922	20272127	96.746	18289	74.9457	711.054
2587	Broiler	605	622	Female	Heat	LPS	E	6	B	9.6	4	CTTGTA	13930227	12961959	6.95084	10424792	80.4261	1663764	12.8357	12088556	93.2618	428822	3.30831	12517378	96.5701	18189	74.5359	427.193
2597	Broiler	1252	561	Male	Thermoneutral	Saline	E	1	F	8.4	4	ACAGTG	6400372	5862393	8.40543	4862250	82.9397	637588	10.8759	5499838	93.8156	172368	2.94023	5672206	96.7558	16282	66.7213	199.248
2609	Broiler	1252	636	Female	Thermoneutral	LPS	E	1	F	10	4	GCCAAT	20000666	18731370	6.34627	15356457	81.9826	2584069	13.7954	17940526	95.778	332922	1.77735	18273448	97.5553	18717	76.6996	629.286
2619	Broiler	1259	564	Male	Heat	Saline	E	8	B	8.9	3	TGACCA	16966648	14196241	16.3285	8785662	61.8872	2918923	20.5612	11704585	82.4485	2019751	14.2274	13724336	96.6758	18443	75.5768	360.024
2623	Broiler	1259	1246	Female	Heat	LPS	E	8	B	8.8	3	ACAGTG	11087551	9524135	14.1006	6334967	66.5149	1569285	16.4769	7904252	82.9918	1295454	13.6018	9199706	96.5936	18054	73.9827	259.598
2762	Fayoumi	1034	1026	Female	Heat	Saline	E	6	D	8.9	4	CGATGT	16223066	15113537	6.83921	11448486	75.7499	2579277	17.066	14027763	92.8159	582834	3.85637	14610597	96.6723	18597	76.2078	469.143
2783	Fayoumi	1036	1523	Female	Heat	Saline	E	8	A	9	3	CTTGTA	16119453	14996030	6.96936	12202461	81.3713	1713874	11.4289	13916335	92.8001	595993	3.97434	14512328	96.7745	18170	74.4581	500.039
2789	Fayoumi	1044	1037	Female	Thermoneutral	Saline	E	2	A	9.5	3	GCCAAT	18578890	17375196	6.47883	13837741	79.6408	2458123	14.1473	16295864	93.7881	561302	3.23048	16857166	97.0186	18793	77.011	567.051
2795	Fayoumi	1044	1040	Male	Thermoneutral	LPS	E	2	A	9	3	CAGATC	23474095	21849655	6.92014	18063055	82.6697	2663720	12.1911	20726775	94.8609	484158	2.21586	21210933	97.0767	18905	77.47	740.198
2824	Fayoumi	1057	1537	Male	Heat	LPS	E	6	D	9	4	TGACCA	20320709	18929748	6.84504	14870680	78.5572	2596654	13.7173	17467334	92.2745	833641	4.40387	18300975	96.6784	18583	76.1505	609.379
2825	Fayoumi	1057	1059	Male	Thermoneutral	LPS	E	1	D	9.4	4	AGTTCC	25815358	23650975	8.38409	19081928	80.6814	3258664	13.7781	22340592	94.4595	587868	2.4856	22928460	96.9451	18845	77.2241	781.95
2832	Fayoumi	1057	1061	Female	Thermoneutral	Saline	E	1	D	9.9	4	AGTCAA	14543368	13429711	7.65749	11035470	82.1721	1319886	9.8281	12355356	92.0002	396626	2.95335	12751982	94.9535	18151	74.3802	452.218
Total										N/A			551829592	496568103	10.0142	391893162	78.9203	73925322	14.8872	465818484	93.8076	15557809	3.13307	481376293	96.9406	22936	93.9884	N/A
Average										9.35667			1.83943e+07	1.65523e+07	9.82956	1.30631e+07	78.9203	2.46418e+06	14.8872	1.55273e+07	93.8076	518594	3.13307	1.60459e+07	96.9406	18455.9	75.6296	527.514
