# Supplementary material for: Genetic lines respond uniquely within the chicken thymic transcriptome to acute heat stress and low dose lipopolysaccharide
Source: Sci Rep. 2019 Sep 20;9:13649. doi: 10.1038/s41598-019-50051-0 (PMC6754502; doi:10.1038/s41598-019-50051-0)
Supplement: Supplementary file 3 — Supplementary Dataset S2 [file 41598_2019_50051_MOESM3_ESM.xlsx]

## Sheet: Information
Supplementary Dataset S2. Significant differential expression in pairwise comparisons between treatments or chicken lines.
Sheets within this workbook contain the results of DESeq2 for genes with significant differential expression from each comparison between treatments (within line) or between chicken lines (within treatment).
Analysis Settings
Genome:	Galgal6a (GCA_000002315.5)
Gene Annotation:	NCBI annotation release 104
Package Version:	DESeq2 1.20.0
Input Data:	Read counts filtered for low expression (15,397 genes)
GLM Model:	design = ~sex + lane + group (group = line + treatment)
Test Type:	Wald's Inference Test
Correction:	Benjamini-Hochburg False Discovery Rate (FDR)
Significance Threshold:	q-value < 0.05, |log2 fold change| ≥ 1.0
Abbreviations
LPS = lipopolysaccharide
Br = broiler
Fay = Fayoumi
Summary of Significant DE Genes
Line	Treatment	Up	Down	Total
Broiler	Heat + Saline to Thermoneutral + Saline	1	9	10
	Thermoneutral + LPS to Thermoneutral + Saline	73	132	205
	Heat + LPS to Thermoneutral + Saline	24	73	97
Fayoumi	Heat + Saline to Thermoneutral + Saline	0	0	0
	Thermoneutral + LPS to Thermoneutral + Saline	0	0	0
	Heat + LPS to Thermoneutral + Saline	7	14	21
Broiler to Fayoumi	Thermoneutral + Saline	252	476	728
	Heat + Saline	346	295	641
	Thermoneutral + LPS	318	453	771
	Heat + LPS	235	296	531

## Sheet: Br Heat+Saline
Gene ID (from GTF)	Gene Symbol	Synonyms	Description	NCBI ID	Ensembl ID	Chromosome	Scaffold	Start (bp)	Stop (bp)	Strand	Base Mean Read Count	Log2 Fold Change (Log2FC)	Log2FC Standard Error	Test Statistic	p-value	q-value
gene20178	TSPAN2	---	tetraspanin 2	419889	ENSGALG00000002554	26	NC_006113.5	3985343	4005190	-	287.636	1.03844	0.240594	4.31614	1.58781e-05	0.0244475
gene13475	MYO5C	---	myosin VC	430027	ENSGALG00000033198	10	NC_006097.5	9283666	9317068	+	474.437	-1.08791	0.249743	-4.3561	1.32398e-05	0.0244475
gene24381	CYTB	---	cytochrome b	807641	ENSGALG00000032079	MT	NC_001323.1	14893	16035	+	22969.4	-1.14008	0.243989	-4.67266	2.97321e-06	0.0228893
gene24370	ND1	---	NADH dehydrogenase subunit 1	807636	ENSGALG00000042750	MT	NC_001323.1	4050	5024	+	13731.3	-1.29189	0.297921	-4.33633	1.44883e-05	0.0244475
gene24376	COX3	---	cytochrome c oxidase subunit III	807637	ENSGALG00000035334	MT	NC_001323.1	9923	10706	+	39702.7	-1.32608	0.304483	-4.35518	1.32957e-05	0.0244475
gene10667	SLC35G1	TMEM20	solute carrier family 35 member G1	423800	ENSGALG00000041456	6	NC_006093.5	21235387	21244855	-	45.1858	-1.37228	0.314814	-4.359	1.30659e-05	0.0244475
gene24373	COX2	---	cytochrome c oxidase subunit II	807635	ENSGALG00000032456	MT	NC_001323.1	8331	9014	+	37837.7	-1.38677	0.314149	-4.41435	1.01313e-05	0.0244475
gene24375	ATP6	---	ATP synthase F0 subunit 6	807646	ENSGALG00000041091	MT	NC_001323.1	9240	9923	+	36112.4	-1.39122	0.307119	-4.52991	5.90094e-06	0.0244475
gene24372	COX1	---	cytochrome c oxidase subunit I	807639	ENSGALG00000032142	MT	NC_001323.1	6645	8192	+	120036	-1.54564	0.302269	-5.11346	3.16311e-07	0.00487024
gene14121	CES1L2	---	carboxylesterase 1 like 2	769339	ENSGALG00000040558	11	NC_006098.5	11155090	11165753	-	16.0125	-2.75957	0.65108	-4.23845	2.25064e-05	0.0315028

## Sheet: Br Thermoneutral+LPS 
Gene ID (from GTF)	Gene Symbol	Synonyms	Description	NCBI ID	Ensembl ID	Chromosome	Scaffold	Start (bp)	Stop (bp)	Strand	Base Mean Read Count	Log2 Fold Change (Log2FC)	Log2FC Standard Error	Test Statistic	p-value	q-value
gene18253	BPIL	---	bactericidal permeability-increasing protein-like	419276	ENSGALG00000021025	20	NC_006107.5	10009624	10014260	+	35.3576	6.22956	1.55985	3.99368	6.50548e-05	0.0130084
gene6213	LOC107053021	---	uncharacterized LOC107053021	107053021	ENSGALG00000042558	3	NC_006090.5	48101593	48121443	+	6.67666	5.8268	1.4264	4.08497	4.40834e-05	0.0107013
gene17105	MYH1C	---	myosin heavy chain 1C skeletal muscle	417310	ENSGALG00000032404	18	NC_006105.5	609685	626955	-	140.64	4.97145	1.40679	3.53389	0.000409492	0.0364448
gene23187	LOC107052328	---	uncharacterized LOC107052328	107052328	ENSGALG00000045369	Z	NC_006127.5	42327966	42353375	+	12.5367	4.18233	1.19522	3.49922	0.000466628	0.0391686
gene9345	SHANK2	---	SH3 and multiple ankyrin repeat domains 2	428858	ENSGALG00000035916	5	NC_006092.5	18173874	18519149	-	22.235	3.66919	0.960871	3.81861	0.000134206	0.0208724
gene8175	TNIP3	---	TNFAIP3 interacting protein 3	771693	ENSGALG00000011961	4	NC_006091.5	54109045	54169803	+	153.758	3.63706	0.915553	3.97253	7.11146e-05	0.0135179
gene2323	IL1R2	---	interleukin 1 receptor type 2	418715	ENSGALG00000046326	1	NC_006088.5	135054444	135066493	+	286.218	3.49728	0.760245	4.6002	4.22078e-06	0.00245771
gene1619	ZPLD1	---	zona pellucida like domain containing 1	418405	ENSGALG00000015347	1	NC_006088.5	86589047	86712834	+	8.00177	3.45966	0.962514	3.5944	0.000325139	0.0320908
gene1669	LOC770026	---	OX-2 membrane glycoprotein-like	770026	ENSGALG00000045596	1	NC_006088.5	89942563	89955032	+	199.09	3.1726	0.618553	5.12908	2.91167e-07	0.000605943
gene5493	CAPN14	---	calpain 14	768684	ENSGALG00000009069	3	NC_006090.5	8357576	8382101	+	39.0138	3.16931	0.792956	3.99683	6.4197e-05	0.0130058
gene14270	SULT2B1L1	SULT2B1L	sulfotransferase family cytosolic 2B member 1-like 1	415852	ENSGALG00000023472	11	NC_006098.5	18746742	18748929	-	83.1346	3.07601	0.874449	3.51765	0.000435381	0.0378733
gene12799	CCL20	MIP-3ALPHA	C-C motif chemokine ligand 20	395082	ENSGALG00000003003	9	NC_006096.5	9693545	9695661	+	35.8041	3.0037	0.759565	3.9545	7.66952e-05	0.014058
gene4840	TTPA	---	alpha tocopherol transfer protein	771074	ENSGALG00000030031	2	NC_006089.5	113803561	113818994	-	30.363	3.00188	0.817897	3.67024	0.000242326	0.0284816
gene2115	MAP3K15	---	mitogen-activated protein kinase kinase kinase 15	418609	ENSGALG00000016426	1	NC_006088.5	121618950	121692149	+	86.5328	2.98786	0.639777	4.67016	3.00962e-06	0.00210633
gene22699	RXFP3	---	relaxin/insulin like family peptide receptor 3	431664	ENSGALG00000017411	Z	NC_006127.5	10314257	10320103	+	11.8919	2.9711	0.852855	3.48371	0.000494523	0.0405009
gene16604	IL4I1	LAO	interleukin 4 induced 1	417039	ENSGALG00000000081	16	NC_006103.5	2473441	2478234	+	97.5314	2.82152	0.801436	3.52059	0.000430594	0.0376696
gene12833	LOC101749016	---	uncharacterized LOC101749016	101749016	---	9	NC_006096.5	11444391	11644585	+	11.1559	2.81955	0.796933	3.538	0.000403167	0.0363198
gene7644	FGG	---	fibrinogen gamma chain	395837	ENSGALG00000009268	4	NC_006091.5	20333271	20338478	-	187.789	2.81736	0.649124	4.34025	1.4232e-05	0.00534463
gene4308	SERPINB10B	MENT, MENT-1, SERPINB10	serpin peptidase inhibitor clade B (ovalbumin) member 10 B	395715	ENSGALG00000019553	2	NC_006089.5	67656284	67662718	-	96.9848	2.69758	0.743322	3.62908	0.000284432	0.0308408
gene145	K123	---	K123 protein	395873	ENSGALG00000041978	1	NC_006088.5	4059530	4071656	+	496.146	2.66183	0.525266	5.06759	4.02876e-07	0.000620309
gene7642	FGB	---	fibrinogen beta chain	373926	ENSGALG00000009262	4	NC_006091.5	20308924	20315123	+	48.6862	2.60202	0.693946	3.7496	0.000177117	0.0245682
gene9788	DIO2	---	iodothyronine deiodinase 2	373903	ENSGALG00000026005	5	NC_006092.5	40752222	40769122	-	200.641	2.5815	0.509173	5.06998	3.97864e-07	0.000620309
gene11849	LOC107053928	---	uncharacterized LOC107053928	107053928	---	8	NC_006095.5	4762224	4768662	+	35.5914	2.40195	0.664597	3.61414	0.000301341	0.0313497
gene5063	NIPAL2	NPAL2	NIPA like domain containing 2	771428	ENSGALG00000032718	2	NC_006089.5	127430786	127487775	-	33.8468	2.37854	0.579176	4.10677	4.01232e-05	0.0102963
gene23053	SH3GL2	SH3P4	SH3 domain containing GRB2 like 2 endophilin A1	395203	ENSGALG00000015096	Z	NC_006127.5	32971955	33061401	+	44.838	2.33479	0.454648	5.13538	2.81572e-07	0.000605943
gene23005	CD274	---	CD274 molecule	427224	ENSGALG00000015032	Z	NC_006127.5	27669008	27681456	+	328.84	2.22617	0.442406	5.03196	4.85487e-07	0.000638928
gene7311	IL13RA2	---	interleukin 13 receptor subunit alpha 2	422219	ENSGALG00000020316	4	NC_006091.5	2834582	2850642	-	490.044	2.22314	0.584933	3.80067	0.000144307	0.0213644
gene8513	FGFBP1	---	fibroblast growth factor binding protein 1	422826	ENSGALG00000014505	4	NC_006091.5	76582800	76585341	+	45.7407	2.22136	0.451156	4.92371	8.49181e-07	0.00100576
gene22899	F2RL1	---	F2R like trypsin receptor 1	427213	ENSGALG00000014984	Z	NC_006127.5	23413354	23422556	-	70.4755	2.13037	0.504202	4.22524	2.38689e-05	0.0070675
gene3034	USP35	---	ubiquitin specific peptidase 35	419030	ENSGALG00000035007	1	NC_006088.5	194251099	194279096	-	56.5358	2.12361	0.590665	3.59528	0.000324043	0.0320908
gene19523	IL18	IL-18	interleukin 18	395312	ENSGALG00000007874	24	NC_006111.5	6168040	6175770	+	726.108	2.11807	0.499151	4.24335	2.20207e-05	0.00690129
gene1667	LOC418421	---	suppressor of tumorigenicity 14 protein homolog	418421	ENSGALG00000019221	1	NC_006088.5	89885167	89922032	+	49.4884	2.04912	0.483858	4.23496	2.28594e-05	0.00690129
gene2326	IL1RL1	ST2	interleukin 1 receptor like 1	374136	ENSGALG00000016785	1	NC_006088.5	135176642	135199850	+	254.074	2.03586	0.553013	3.6814	0.000231952	0.0281617
gene5778	ATF3	---	activating transcription factor 3	421369	ENSGALG00000025887	3	NC_006090.5	21943596	21967757	-	269.22	2.01178	0.562259	3.57802	0.000346205	0.0333157
gene20144	KCND1	KCND3	potassium voltage-gated channel subfamily D member 1	374228	ENSGALG00000001512	26	NC_006113.5	3293293	3392341	-	12.6528	2.00989	0.528611	3.8022	0.000143414	0.0213644
gene19938	FKBP5	FKBP51	FK506 binding protein 5	421186	ENSGALG00000042148	26	NC_006113.5	76662	94241	-	2014.32	1.9987	0.587935	3.39953	0.000675021	0.049025
gene12836	PLSCR1	---	phospholipid scramblase 1	424883	ENSGALG00000006805	9	NC_006096.5	11716002	11734987	-	823.176	1.98169	0.531129	3.73109	0.000190651	0.0248767
gene19343	KCNJ5	---	potassium voltage-gated channel subfamily J member 5	395925	ENSGALG00000001181	24	NC_006111.5	1088700	1189293	+	168.958	1.88166	0.40901	4.60052	4.21441e-06	0.00245771
gene18075	SDC4	---	syndecan 4	419184	ENSGALG00000003932	20	NC_006107.5	5127360	5141905	+	369.733	1.87235	0.472095	3.96604	7.30755e-05	0.0135559
gene1763	LIPI	---	lipase member I	418466	ENSGALG00000015662	1	NC_006088.5	99391567	99412133	-	81.9294	1.86495	0.546195	3.41444	0.000639135	0.0482849
gene2245	LOC101749641	---	uncharacterized LOC101749641	101749641	---	1	NC_006088.5	130533390	130559571	+	80.0083	1.8347	0.505019	3.63293	0.00028022	0.0308182
gene11992	PTGS2	CEF147, PGHS2, PHSII	prostaglandin-endoperoxide synthase 2	396451	ENSGALG00000033635	8	NC_006095.5	10714136	10722126	+	252.117	1.80914	0.412021	4.39089	1.1289e-05	0.00467124
gene18634	PDPN	---	podoplanin	768390	ENSGALG00000030096	21	NC_006108.5	5189651	5204482	-	86.6721	1.76805	0.409583	4.3167	1.58378e-05	0.00567102
gene9576	PLEK2	---	pleckstrin 2	423278	ENSGALG00000009562	5	NC_006092.5	29157304	29165785	-	136.225	1.69915	0.426881	3.98039	6.88011e-05	0.0133558
gene6547	PRDM1	Blimp-1	PR/SET domain 1	445340	ENSGALG00000015388	3	NC_006090.5	68347905	68446168	-	97.1944	1.69229	0.399307	4.23807	2.25445e-05	0.00690129
gene8105	JCHAIN	IGJ	joining chain of multimeric IgA and IgM	374117	ENSGALG00000011551	4	NC_006091.5	50012276	50018044	-	2415	1.63293	0.383001	4.26352	2.01233e-05	0.0067356
gene6224	LRP11	---	LDL receptor related protein 11	421629	ENSGALG00000019987	3	NC_006090.5	48355504	48374180	-	293.779	1.57254	0.460291	3.4164	0.000634547	0.0482849
gene14044	GPT	GPT2	glutamic--pyruvic transaminase	415746	ENSGALG00000033338	11	NC_006098.5	7734316	7762540	-	133.045	1.57169	0.426072	3.68879	0.000225319	0.0281617
gene2110	MAP7D2	C1HXORF23	MAP7 domain containing 2	418607	ENSGALG00000016415	1	NC_006088.5	121301247	121338461	+	79.3395	1.56927	0.426592	3.67862	0.000234502	0.028208
gene9329	LOC101749515	---	uncharacterized LOC101749515	101749515	---	5	NC_006092.5	17426955	17433527	+	41.7597	1.55198	0.457427	3.39285	0.000691688	0.0492257
gene5162	TNFRSF11B	OPG	TNF receptor superfamily member 11b	378803	ENSGALG00000043167	2	NC_006089.5	136321674	136339257	-	228.007	1.53822	0.400503	3.84074	0.000122666	0.0196739
gene12306	TTC39A	C8H1ORF34	tetratricopeptide repeat domain 39A	424632	ENSGALG00000010540	8	NC_006095.5	24365431	24411640	-	84.1882	1.51768	0.336435	4.51106	6.45042e-06	0.00331057
gene325	IL17REL	---	interleukin 17 receptor E like	769256	ENSGALG00000008554	1	NC_006088.5	20198058	20241024	-	259.272	1.48572	0.417575	3.55798	0.000373722	0.034874
gene8220	TIFA	---	TRAF interacting protein with forkhead associated domain	422692	ENSGALG00000012076	4	NC_006091.5	57171281	57177058	+	209.167	1.45848	0.342505	4.25827	2.06017e-05	0.00674903
gene1587	LOC107054896	---	uncharacterized LOC107054896	107054896	ENSGALG00000031177	1	NC_006088.5	85323252	85334202	-	24.6275	1.45252	0.38796	3.74401	0.000181107	0.0246334
gene14324	CHST4	---	carbohydrate (N-acetylglucosamine 6-O) sulfotransferase 4	427567	ENSGALG00000000901	11	NC_006098.5	19846519	19862481	+	51.6121	1.43388	0.374935	3.82434	0.000131122	0.0206008
gene13976	RIPK3	---	receptor-interacting serine-threonine kinase 3	415708	ENSGALG00000044466	11	NC_006098.5	2633561	2658191	+	241.989	1.43115	0.324773	4.4066	1.05007e-05	0.00449107
gene12875	FCGBP	---	Fc fragment of IgG binding protein	424904	ENSGALG00000041392	9	NC_006096.5	13308240	13380774	-	45.7191	1.38516	0.394435	3.51175	0.000445168	0.0382919
gene12887	CLDN1	---	claudin 1	424910	ENSGALG00000026862	9	NC_006096.5	14097863	14108344	+	850.865	1.36986	0.359157	3.81411	0.000136675	0.0210061
gene7373	MCF2	---	MCF.2 cell line derived transforming sequence	422253	ENSGALG00000006562	4	NC_006091.5	5023347	5073394	-	252.244	1.35926	0.367859	3.69506	0.000219831	0.0277438
gene3480	MAP3K8	---	mitogen-activated protein kinase kinase kinase 8	420479	ENSGALG00000007356	2	NC_006089.5	15014395	15032491	+	85.1163	1.34694	0.397112	3.39183	0.000694283	0.0492257
gene4725	DSG2	---	desmoglein 2	428529	ENSGALG00000015142	2	NC_006089.5	106086140	106108980	+	610.539	1.32335	0.307931	4.29754	1.72704e-05	0.00604347
gene10602	ANXA8L1	ANXA8, ANXA8L2	annexin A8 like 1	423774	ENSGALG00000005956	6	NC_006093.5	18712490	18726058	-	381.113	1.24704	0.351774	3.54501	0.000392605	0.0359818
gene11565	EAF2	---	ELL associated factor 2	424243	ENSGALG00000011657	7	NC_006094.5	26318398	26331755	+	232.847	1.1652	0.306204	3.8053	0.000141634	0.0213644
gene6217	ZC3H12D	---	zinc finger CCCH-type containing 12D	421623	ENSGALG00000038782	3	NC_006090.5	48202563	48215937	-	288.16	1.159	0.315269	3.67623	0.000236703	0.0282521
gene2914	BIRC2	BIRC3, IAP1, ITA	baculoviral IAP repeat containing 2	374012	ENSGALG00000017186	1	NC_006088.5	183926160	183936332	-	5440.12	1.15166	0.290227	3.96812	7.24405e-05	0.0135559
gene13981	ESRP2	RBM35B	epithelial splicing regulatory protein 2	415710	ENSGALG00000003374	11	NC_006098.5	3254611	3298217	+	144.827	1.10655	0.304031	3.63959	0.000273067	0.0306892
gene2633	TNFSF11	RANKL	TNF superfamily member 11	428067	ENSGALG00000026163	1	NC_006088.5	167839433	167861460	+	198.733	1.08004	0.31288	3.45193	0.00055659	0.0439478
gene10630	FAS	---	Fas cell surface death receptor	395274	ENSGALG00000006351	6	NC_006093.5	20086523	20099505	+	329.256	1.07989	0.31848	3.39077	0.000696967	0.0492257
gene19151	ZC3H12A	---	zinc finger CCCH-type containing 12A	419618	ENSGALG00000002021	23	NC_006110.5	3917129	3926924	-	979.058	1.05616	0.289779	3.64471	0.000267696	0.0305312
gene18517	TNFRSF4	---	TNF receptor superfamily member 4	101751037	---	21	NC_006108.5	2547599	2557418	+	355.198	1.03843	0.287071	3.61732	0.00029767	0.0312424
gene4316	SERPINB5	---	serpin family B member 5	420900	ENSGALG00000012873	2	NC_006089.5	67749403	67762880	-	560.859	1.0231	0.287277	3.56138	0.000368912	0.034635
gene6505	WASF1	---	WAS protein family member 1	421761	ENSGALG00000015066	3	NC_006090.5	66666399	66745971	+	37.0633	0.995101	0.284103	3.50261	0.000460732	0.0389774
gene16869	SH3GLB2	---	SH3 domain containing GRB2 like endophilin B2	417197	ENSGALG00000039541	17	NC_006104.5	5730628	5755919	-	286.197	-0.995284	0.241765	-4.11675	3.84256e-05	0.0100468
gene17833	NXN	---	nucleoredoxin	417619	ENSGALG00000004793	19	NC_006106.5	7020350	7069547	+	131.064	-1.03092	0.268123	-3.84497	0.000120569	0.0195411
gene9478	TYRO3	AXL, REK	TYRO3 protein tyrosine kinase	395336	ENSGALG00000008631	5	NC_006092.5	25145838	25189179	+	195.548	-1.06376	0.273399	-3.89086	9.98905e-05	0.0175409
gene7019	TRIM35	TRIM44	tripartite motif containing 35	771180	ENSGALG00000016595	3	NC_006090.5	105351723	105356519	+	173.502	-1.10285	0.28351	-3.88998	0.000100253	0.0175409
gene20715	FKBP10	---	FK506 binding protein 10	427013	ENSGALG00000025764	27	NC_006114.5	7499139	7504899	+	94.3559	-1.15815	0.328228	-3.52849	0.00041794	0.0369829
gene18824	ADGRA2	GPR124	adhesion G protein-coupled receptor A2	426771	ENSGALG00000003118	22	NC_006109.5	2507874	2528142	+	156.311	-1.16503	0.290483	-4.01069	6.05421e-05	0.0127694
gene3282	ZBTB47	---	zinc finger and BTB domain containing 47	428398	ENSGALG00000005287	2	NC_006089.5	2070866	2090875	+	168.342	-1.16671	0.320383	-3.64162	0.000270924	0.0306722
gene16146	DAO	---	D-amino acid oxidase	101751055	ENSGALG00000043053	15	NC_006102.5	6901629	6909031	+	45.3287	-1.18188	0.348271	-3.39356	0.000689915	0.0492257
gene7671	TMEM144	---	transmembrane protein 144	422414	ENSGALG00000026253	4	NC_006091.5	21788877	21805077	+	168.612	-1.19726	0.350947	-3.41152	0.000646014	0.0482849
gene3088	SLCO2B1	---	solute carrier organic anion transporter family member 2B1	419051	ENSGALG00000017302	1	NC_006088.5	195701820	195741938	+	271.963	-1.20478	0.336711	-3.57808	0.000346121	0.0333157
gene22084	LOC107050028	---	adenylate cyclase type 6-like	107050028	ENSGALG00000043413	33	NC_008465.4	3371170	3389390	-	94.165	-1.2205	0.343664	-3.55143	0.000383145	0.0353727
gene139	PODXL	MEP21, PC, PCLP-1	podocalyxin like	395755	ENSGALG00000006409	1	NC_006088.5	3688000	3728758	+	154.775	-1.22227	0.354057	-3.45218	0.000556068	0.0439478
gene12636	GPC1	---	glypican 1	424770	ENSGALG00000040316	9	NC_006096.5	2867618	3029975	-	608.61	-1.25216	0.364978	-3.43078	0.000601839	0.0461904
gene1003	DENND2A	---	DENN domain containing 2A	418115	ENSGALG00000012857	1	NC_006088.5	56832204	56889618	-	100.44	-1.27673	0.308661	-4.13635	3.52876e-05	0.00970221
gene9741	JDP2	JUNDM2	Jun dimerization protein 2	423363	ENSGALG00000010322	5	NC_006092.5	38465822	38481231	+	102.986	-1.28337	0.330535	-3.88272	0.000103295	0.0178701
gene3996	EEPD1	---	endonuclease/exonuclease/phosphatase family domain containing 1	420740	ENSGALG00000039983	2	NC_006089.5	46739306	46799057	-	98.9075	-1.30875	0.384351	-3.40509	0.00066143	0.0486189
gene3933	CLEC3B	---	C-type lectin domain family 3 member B	395386	ENSGALG00000030969	2	NC_006089.5	43035071	43041722	-	559.512	-1.33407	0.380049	-3.51026	0.000447672	0.0382934
gene881	C1QTNF6	---	C1q and TNF related 6	427908	ENSGALG00000027067	1	NC_006088.5	51437318	51445554	+	61.3971	-1.36251	0.295277	-4.61435	3.94331e-06	0.00245771
gene20820	KANK3	ANKRD47	KN motif and ankyrin repeat domains 3	428321	ENSGALG00000000621	28	NC_006115.5	971419	981263	+	209.443	-1.3678	0.230212	-5.94147	2.82476e-09	4.34929e-05
gene16972	COL5A1	---	collagen type V alpha 1 chain	395568	ENSGALG00000002546	17	NC_006104.5	7734011	7862385	+	415.972	-1.36783	0.381989	-3.58082	0.000342519	0.0333157
gene19956	PTPRVP	---	protein tyrosine phosphatase receptor type V pseudogene	421174	ENSGALG00000000584	26	NC_006113.5	376921	408510	+	184.559	-1.36844	0.392226	-3.48892	0.000484984	0.0399321
gene17837	FAM57A	---	family with sequence similarity 57 member A	427836	ENSGALG00000004820	19	NC_006106.5	7081387	7086343	-	125.346	-1.37397	0.379887	-3.61679	0.000298281	0.0312424
gene16670	YF5	Y-FA, YFV	MHC class I antigen YF5	427746	ENSGALG00000037165	16	NW_020109758.1	10436	13352	+	266.419	-1.38994	0.408377	-3.40357	0.000665119	0.0486189
gene16830	ENG	---	endoglin	771557	ENSGALG00000033039	17	NC_006104.5	5255485	5264219	+	240.023	-1.40476	0.37206	-3.77563	0.000159605	0.0231834
gene19730	S100A11	---	S100 calcium binding protein A11	396075	ENSGALG00000036711	25	NC_006112.4	2386958	2388676	+	239.635	-1.40659	0.383175	-3.67087	0.000241725	0.0284816
gene12730	ADIPOQ	---	adiponectin C1Q and collagen domain containing	404536	ENSGALG00000005554	9	NC_006096.5	5398447	5402971	-	208.091	-1.44482	0.37901	-3.81209	0.000137794	0.0210061
gene21766	EHD2	---	EH domain containing 2	107049991	ENSGALG00000036498	32	NC_006119.4	228309	238494	+	397.474	-1.48252	0.423174	-3.50333	0.000459475	0.0389774
gene20226	MDFI	---	MyoD family inhibitor	419921	ENSGALG00000030377	26	NC_006113.5	4890773	4905831	+	19.7326	-1.49145	0.39555	-3.77056	0.000162881	0.0234381
gene11491	PLCD4	---	phospholipase C delta 4	424214	ENSGALG00000026687	7	NC_006094.5	22482900	22491539	-	30.4896	-1.50101	0.436478	-3.43892	0.00058405	0.0454498
gene18226	LOC771545	SIRP-B1	tyrosine-protein phosphatase non-receptor type substrate 1-like	771545	ENSGALG00000029485	20	NC_006107.5	9801514	9804427	-	85.7843	-1.50107	0.416821	-3.60123	0.000316716	0.0318323
gene20499	LOC101750687	---	uncharacterized LOC101750687	101750687	---	27	NC_006114.5	4846176	4858376	-	50.8719	-1.50777	0.369949	-4.07562	4.58911e-05	0.0107013
gene8791	LOXL3	---	lysyl oxidase like 3	425986	ENSGALG00000036142	4	NC_006091.5	90802516	90816621	+	94.8242	-1.50792	0.443101	-3.40309	0.000666271	0.0486189
gene22074	ACVRL1	---	activin A receptor like type 1	100857446	ENSGALG00000035635	33	NC_008465.4	3270307	3278788	+	90.9932	-1.52562	0.437238	-3.48923	0.000484423	0.0399321
gene19740	KIRREL	---	kin of IRRE like (Drosophila)	425302	ENSGALG00000029528	25	NC_006112.4	2487543	2507284	+	387.658	-1.52694	0.31852	-4.79385	1.63608e-06	0.00148181
gene7427	TRAIL-LIKE	TRAIL	TNF-related apoptosis inducing ligand-like	395283	ENSGALG00000007240	4	NC_006091.5	9588622	9595192	-	45.5565	-1.56507	0.385779	-4.05691	4.9727e-05	0.0112595
gene19253	HEYL	---	hes related family bHLH transcription factor with YRPW motif-like	771101	ENSGALG00000044737	23	NC_006110.5	5629456	5636216	-	23.596	-1.57175	0.417841	-3.7616	0.000168827	0.0238479
gene18531	HES4	HAIRY1, HES1	hes family bHLH transcription factor 4	395128	ENSGALG00000002055	21	NC_006108.5	2806582	2808648	+	77.6746	-1.57545	0.42394	-3.71622	0.000202226	0.0259473
gene19069	ASAP3	---	ArfGAP with SH3 domain ankyrin repeat and PH domain 3	429809	ENSGALG00000036949	23	NC_006110.5	2335898	2352556	-	120.03	-1.57889	0.356959	-4.42318	9.72606e-06	0.00427863
gene17839	RFLNB	FAM101B	refilin B	417623	ENSGALG00000004900	19	NC_006106.5	7133845	7141815	+	66.0548	-1.57953	0.3325	-4.75045	2.0296e-06	0.0017361
gene7335	GPC4	---	glypican 4	422234	ENSGALG00000006080	4	NC_006091.5	3769809	3833379	-	204.962	-1.5919	0.432258	-3.68275	0.000230733	0.0281617
gene18848	C22H8ORF4	---	chromosome 22 open reading frame human C8orf4	771032	ENSGALG00000024083	22	NC_006109.5	2793524	2794697	+	137.657	-1.59728	0.341438	-4.6781	2.89549e-06	0.00210633
gene19331	ST3GAL4	C24H20ORF173, SIAT4C	ST3 beta-galactoside alpha-2,3-sialyltransferase 4	419718	ENSGALG00000029747	24	NC_006111.5	470560	483313	+	64.8043	-1.59986	0.387462	-4.12908	3.64215e-05	0.00983828
gene21044	PLVAP	---	plasmalemma vesicle associated protein	100857417	ENSGALG00000045684	28	NC_006115.5	3528513	3531013	-	159.317	-1.6017	0.442635	-3.61856	0.000296243	0.0312424
gene16983	EGFL7	---	EGF like domain multiple 7	417137	ENSGALG00000043499	17	NC_006104.5	8044533	8059176	-	60.6748	-1.60244	0.455105	-3.52103	0.000429876	0.0376696
gene18019	SNTA1	---	syntrophin alpha 1	426448	ENSGALG00000029694	20	NC_006107.5	2273654	2282349	+	215.951	-1.6329	0.403477	-4.04708	5.18599e-05	0.011407
gene12402	KANK4	ANKRD38	KN motif and ankyrin repeat domains 4	424684	ENSGALG00000010953	8	NC_006095.5	27814308	27832563	-	80.7559	-1.63495	0.363179	-4.50177	6.73889e-06	0.00334706
gene8294	CYP4V2	CYP4V	cytochrome P450 family 4 subfamily V member 2	415121	ENSGALG00000013535	4	NC_006091.5	61357027	61369973	+	25.9653	-1.66058	0.459021	-3.61766	0.000297277	0.0312424
gene18182	PPDPF	C20H20ORF149	pancreatic progenitor cell differentiation and proliferation factor	419245	ENSGALG00000005849	20	NC_006107.5	9020800	9023107	-	383.991	-1.67635	0.414804	-4.0413	5.31554e-05	0.0115272
gene6485	LAMA4	---	laminin subunit alpha 4	421749	ENSGALG00000015001	3	NC_006090.5	65714365	65811034	+	190.874	-1.7028	0.465333	-3.65931	0.000252893	0.0292766
gene19383	CLMP	ASAM	CXADR like membrane protein	419747	ENSGALG00000006507	24	NC_006111.5	3056880	3100456	+	94.3075	-1.70376	0.411025	-4.14516	3.39583e-05	0.00968251
gene8352	KDR	FLK1, VEGFR2	kinase insert domain receptor	395323	ENSGALG00000013907	4	NC_006091.5	65185439	65213106	+	45.1395	-1.71029	0.472397	-3.62044	0.000294104	0.0312424
gene14392	HYAL2	---	hyaluronoglucosaminidase 2	415908	ENSGALG00000002138	12	NC_006099.5	1840720	1843286	-	114.503	-1.7336	0.470955	-3.68104	0.000232288	0.0281617
gene18197	SOX18	---	SRY-box 18	374200	ENSGALG00000034118	20	NC_006107.5	9380598	9384135	+	25.5803	-1.73976	0.495327	-3.51235	0.000444168	0.0382919
gene7737	PCDH18	---	protocadherin 18	422438	ENSGALG00000009732	4	NC_006091.5	28645061	28654943	-	78.4144	-1.74047	0.437171	-3.98121	6.85659e-05	0.0133558
gene8076	HOPX	OB1	HOP homeobox	395241	ENSGALG00000011404	4	NC_006091.5	49268693	49280643	-	340.904	-1.74381	0.506877	-3.44031	0.000581053	0.0454498
gene6137	DACT2	---	dishevelled binding antagonist of beta catenin 2	421561	ENSGALG00000011288	3	NC_006090.5	41973913	41987859	+	29.6081	-1.75326	0.482032	-3.63722	0.000275592	0.0307485
gene14564	WNT5A	---	Wnt family member 5A	395703	ENSGALG00000034168	12	NC_006099.5	8301506	8315219	-	79.3034	-1.76236	0.469704	-3.75206	0.000175389	0.0245496
gene10981	EBF3	---	early B cell factor 3	395175	ENSGALG00000010461	6	NC_006093.5	35109889	35223910	-	42.8664	-1.76885	0.49101	-3.60247	0.000315203	0.0318323
gene13589	MFGE8	---	milk fat globule-EGF factor 8 protein	415494	ENSGALG00000006702	10	NC_006097.5	13474537	13481834	+	223.229	-1.78138	0.406122	-4.38632	1.15287e-05	0.00467124
gene11829	CRIP2	---	cysteine rich protein 2	424374	ENSGALG00000026471	8	NC_006095.5	4380729	4390191	-	118.668	-1.78254	0.44806	-3.97835	6.93944e-05	0.0133558
gene2005	SRPX	---	sushi repeat containing protein X-linked	418579	ENSGALG00000043100	1	NC_006088.5	114302617	114343558	+	51.989	-1.80192	0.370209	-4.8673	1.13134e-06	0.00114795
gene15077	AFAP1L1	---	actin filament associated protein 1 like 1	427621	ENSGALG00000039628	13	NC_006100.5	9243312	9261707	-	33.0196	-1.80413	0.440798	-4.09287	4.2607e-05	0.0106936
gene872	CDC42EP1	---	CDC42 effector protein 1	418040	ENSGALG00000038556	1	NC_006088.5	51220212	51228860	-	106.247	-1.80863	0.416633	-4.34106	1.41797e-05	0.00534463
gene17774	TLCD1	---	TLC domain containing 1	417575	ENSGALG00000003973	19	NC_006106.5	5954952	5956642	-	189.571	-1.81609	0.361261	-5.0271	4.97963e-07	0.000638928
gene5025	GEM	---	GTP binding protein overexpressed in skeletal muscle	404771	ENSGALG00000032506	2	NC_006089.5	125927530	125935228	-	53.3749	-1.81893	0.480658	-3.78425	0.000154174	0.0226078
gene19158	EVA1B	---	eva-1 homolog B	101749609	ENSGALG00000022440	23	NC_006110.5	4200919	4204802	+	59.9999	-1.82023	0.454678	-4.00334	6.24554e-05	0.0128217
gene7669	FAM198B	C4H4ORF18	family with sequence similarity 198 member B	422413	ENSGALG00000042411	4	NC_006091.5	21768631	21785975	-	68.9107	-1.82348	0.505923	-3.60427	0.000313032	0.0318323
gene154	ITIH5	---	inter-alpha-trypsin inhibitor heavy chain family member 5	419111	ENSGALG00000006891	1	NC_006088.5	4720808	4767090	-	204.595	-1.83486	0.514573	-3.5658	0.000362754	0.034635
gene3456	NRP1	---	neuropilin 1	395560	ENSGALG00000007140	2	NC_006089.5	13897619	14006927	+	447.806	-1.83662	0.512611	-3.58288	0.000339832	0.0333157
gene14254	PIEZO1	FAM38A	piezo type mechanosensitive ion channel component 1	415849	ENSGALG00000043725	11	NC_006098.5	18437180	18456694	-	233.669	-1.84171	0.527068	-3.49426	0.000475376	0.0395641
gene24170	LOC100857892	---	alpha-tectorin-like	100857892	ENSGALG00000043610	Un	NW_020110165.1	144667	148613	-	62.1231	-1.84787	0.453395	-4.07563	4.58897e-05	0.0107013
gene13152	AADAC	AADACL2	arylacetamide deacetylase	425034	ENSGALG00000010364	9	NC_006096.5	23595229	23605690	-	62.4267	-1.87682	0.498339	-3.76615	0.000165784	0.0236349
gene8923	NUDT8	---	nudix hydrolase 8	101748150	ENSGALG00000030153	5	NC_006092.5	640283	642936	+	38.6339	-1.88817	0.505518	-3.73511	0.000187633	0.0246922
gene7012	SLC35F6	ANT2BP,C3H2ORF18, TANGO9	solute carrier family 35 member F6	431081	ENSGALG00000016589	3	NC_006090.5	105208141	105210196	-	30.3944	-1.88882	0.516693	-3.6556	0.000256585	0.0294824
gene12173	TIE1	---	tyrosine kinase with immunoglobulin like and EGF like domains 1	424562	ENSGALG00000009957	8	NC_006095.5	20011818	20023877	+	122.147	-1.90116	0.426816	-4.45429	8.41719e-06	0.00388667
gene18590	MFAP2	---	microfibrillar associated protein 2	100858555	ENSGALG00000030647	21	NC_006108.5	4415383	4418927	-	26.2046	-1.91264	0.495081	-3.86329	0.000111869	0.0183239
gene3231	RARRES2	---	retinoic acid receptor responder (tazarotene induced) 2	420366	ENSGALG00000042642	2	NC_006089.5	457092	458880	+	73.3014	-1.91717	0.478779	-4.0043	6.2202e-05	0.0128217
gene19313	ESAM	---	endothelial cell adhesion molecule	419707	ENSGALG00000032943	24	NC_006111.5	318965	326063	+	39.9356	-1.94632	0.45013	-4.3239	1.53293e-05	0.00561967
gene24326	LOC107049448	---	uncharacterized LOC107049448	107049448	---	Un	NW_020110167.1	723393	728361	-	28.9884	-1.94837	0.422798	-4.60826	4.06043e-06	0.00245771
gene13930	MTSS1L	---	MTSS1L I-BAR domain containing	415679	ENSGALG00000002467	11	NC_006098.5	1702365	1712668	+	39.8816	-1.96079	0.524343	-3.73951	0.000184377	0.0246334
gene14807	LMCD1	---	LIM and cysteine rich domains 1	416113	ENSGALG00000008349	12	NC_006099.5	19629856	19653109	+	29.1426	-1.97767	0.582104	-3.39745	0.000680166	0.0491667
gene19512	PHLDB1	---	pleckstrin homology like domain family B member 1	419790	ENSGALG00000040030	24	NC_006111.5	5690906	5714603	-	59.7346	-2.01763	0.475913	-4.2395	2.24019e-05	0.00690129
gene20682	RAPGEFL1	---	Rap guanine nucleotide exchange factor like 1	107055300	ENSGALG00000035690	27	NC_006114.5	7192203	7197860	+	22.3144	-2.02621	0.570592	-3.55107	0.000383662	0.0353727
gene1956	C1HXORF36	---	chromosome 1 open reading frame human CXorf36	418555	ENSGALG00000016215	1	NC_006088.5	112117776	112140365	+	46.7319	-2.04209	0.476752	-4.28333	1.84114e-05	0.00629958
gene7006	SCARA5	---	scavenger receptor class A member 5 (putative)	771061	ENSGALG00000016580	3	NC_006090.5	105090396	105109857	+	39.7654	-2.05709	0.598214	-3.43872	0.000584468	0.0454498
gene17548	FZD9	Fz-9	frizzled class receptor 9	373886	ENSGALG00000041927	19	NC_006106.5	460398	462497	-	47.1904	-2.07119	0.534508	-3.87495	0.000106646	0.0182448
gene20752	RAMP2	---	receptor activity modifying protein 2	420022	ENSGALG00000024449	27	NC_006114.5	7849997	7851556	+	57.0021	-2.07936	0.496186	-4.19069	2.78109e-05	0.00807934
gene14514	LOC107054453	---	uncharacterized LOC107054453	107054453	---	12	NC_006099.5	5178344	5238195	-	35.6408	-2.08729	0.612693	-3.40675	0.000657405	0.0486189
gene20053	PI16	---	peptidase inhibitor 16	419818	ENSGALG00000000560	26	NC_006113.5	1635488	1647172	+	72.1294	-2.10094	0.616529	-3.40769	0.000655142	0.0486189
gene2354	C1H2ORF40	---	chromosome 1 open reading frame human C2orf40	771055	ENSGALG00000043690	1	NC_006088.5	136717901	136721073	+	61.4177	-2.13885	0.576273	-3.71153	0.000206011	0.0262145
gene19651	LOC107049581	---	uncharacterized LOC107049581	107049581	---	25	NC_006112.4	1884521	1885546	-	58.4287	-2.16155	0.606718	-3.5627	0.00036706	0.034635
gene11122	TWIST2	CDERMO-1	twist family bHLH transcription factor 2	395405	ENSGALG00000004274	7	NC_006094.5	6157076	6187759	+	18.1304	-2.17258	0.621023	-3.49839	0.00046808	0.0391686
gene20533	COL1A1	---	collagen type I alpha 1 chain	395532	ENSGALG00000041555	27	NC_006114.5	5538136	5555592	+	789.261	-2.18461	0.479332	-4.55761	5.17392e-06	0.00274699
gene16836	CERCAM	---	cerebral endothelial cell adhesion molecule	427768	ENSGALG00000004986	17	NC_006104.5	5306094	5316091	-	33.3651	-2.2017	0.532198	-4.137	3.51878e-05	0.00970221
gene14121	CES1L2	---	carboxylesterase 1 like 2	769339	ENSGALG00000040558	11	NC_006098.5	11155090	11165753	-	16.0125	-2.23189	0.626317	-3.56352	0.000365916	0.034635
gene20122	CD34	---	CD34 molecule	419856	ENSGALG00000001177	26	NC_006113.5	2726907	2737608	-	46.1584	-2.27661	0.48384	-4.70529	2.53506e-06	0.00195161
gene17583	ELN	---	elastin	396441	ENSGALG00000043703	19	NC_006106.5	943081	962579	+	263.256	-2.3295	0.572021	-4.0724	4.65304e-05	0.0107013
gene20807	SLC1A6	---	solute carrier family 1 (high affinity aspartate/glutamate transporter) member 6	420057	ENSGALG00000000558	28	NC_006115.5	792581	821098	-	68.4705	-2.35831	0.66659	-3.53787	0.00040337	0.0363198
gene1196	PNPLA3	---	patatin like phospholipase domain containing 3	418233	ENSGALG00000029308	1	NC_006088.5	69044974	69090982	+	1195.81	-2.38534	0.451497	-5.28319	1.26952e-07	0.000488671
gene18947	RETSAT	---	retinol saturase	426549	ENSGALG00000034358	22	NC_006109.5	5320277	5327706	-	945.17	-2.40641	0.470523	-5.11434	3.14837e-07	0.000605943
gene22624	IL11RA	---	interleukin 11 receptor subunit alpha	693251	ENSGALG00000005848	Z	NC_006127.5	8328383	8349089	+	20.3867	-2.42165	0.657187	-3.68487	0.000228818	0.0281617
gene16134	RPH3A	---	rabphilin 3A	416886	ENSGALG00000004840	15	NC_006102.5	6725028	6747418	+	34.8664	-2.42884	0.652851	-3.72036	0.00019894	0.0257402
gene15078	ABLIM3	---	actin binding LIM protein family member 3	416201	ENSGALG00000002790	13	NC_006100.5	9262728	9297985	-	20.1568	-2.44504	0.603857	-4.04904	5.14277e-05	0.011407
gene3678	MEOX2	---	mesenchyme homeobox 2	374137	ENSGALG00000010794	2	NC_006089.5	28039471	28092164	-	57.3118	-2.44992	0.598942	-4.09041	4.30605e-05	0.0106936
gene13577	LOC107054203	---	uncharacterized LOC107054203	107054203	---	10	NC_006097.5	13258137	13264262	-	8.17206	-2.46695	0.659988	-3.73787	0.000185587	0.0246334
gene16392	TBX3	---	T-box 3	374202	ENSGALG00000036043	15	NC_006102.5	12494161	12505106	+	26.3682	-2.48527	0.643034	-3.86492	0.000111125	0.0183239
gene8619	LOC422894	C4H4ORF48	uncharacterized LOC422894	422894	ENSGALG00000024486	4	NC_006091.5	83117806	83129651	-	61.5221	-2.52368	0.619731	-4.07222	4.65666e-05	0.0107013
gene233	LRRC17	P37NB	leucine rich repeat containing 17	395440	ENSGALG00000008298	1	NC_006088.5	13006977	13025640	+	76.2079	-2.52518	0.576624	-4.37925	1.1909e-05	0.00470162
gene22236	RAPGEF3	---	Rap guanine nucleotide exchange factor 3	426888	ENSGALG00000043775	33	NC_008465.4	5950046	5963410	+	41.8223	-2.5456	0.618418	-4.11631	3.84987e-05	0.0100468
gene10148	ABHD12B	---	abhydrolase domain containing 12B	100857753	ENSGALG00000020342	5	NC_006092.5	58110017	58114840	+	124.813	-2.55389	0.525836	-4.85681	1.19291e-06	0.00114795
gene24171	FCGBPL	---	IgGFc-binding protein-like	429249	ENSGALG00000030075	Un	NW_020110165.1	152001	195182	+	53.4575	-2.5666	0.737728	-3.47905	0.000503187	0.0405632
gene10260	LOC768772	---	uncharacterized LOC768772	768772	---	6	NC_006093.5	3358410	3361506	+	47.9482	-2.61578	0.532842	-4.90912	9.14879e-07	0.00100617
gene15879	LOC770617	---	transmembrane protein 100-like	770617	ENSGALG00000038715	14	NC_006101.5	14583043	14586185	+	87.1855	-2.63088	0.572697	-4.59384	4.35173e-06	0.00245771
gene21807	LOC112530469	---	cytochrome P450 2G1-like	112530469	---	32	NC_006119.4	594871	602975	+	39.5829	-2.67561	0.666382	-4.01512	5.94148e-05	0.0127057
gene20945	PLIN4	---	perilipin-4	100857433	ENSGALG00000021972	28	NC_006115.5	2639956	2642632	-	382.847	-2.76989	0.537298	-5.15521	2.53349e-07	0.000605943
gene17401	C1QTNF1	---	C1q and tumor necrosis factor related protein 1	768784	---	18	NC_006105.5	9749503	9754319	-	39.7914	-2.78077	0.493209	-5.63811	1.71929e-08	0.000132359
gene21408	LOC107049937	---	solute carrier family 2 facilitated glucose transporter member 4-like	107049937	---	31	NC_028740.2	2234063	2250899	+	10.1165	-2.78502	0.743646	-3.74508	0.000180334	0.0246334
gene16152	ACACB	---	acetyl-CoA carboxylase beta	430557	ENSGALG00000005043	15	NC_006102.5	6951098	6972442	+	67.7357	-2.83045	0.719653	-3.93307	8.38668e-05	0.0151917
gene18996	FABP3	FABP, H-FABP	fatty acid binding protein 3	419557	ENSGALG00000037050	23	NC_006110.5	703869	706870	-	184.772	-3.1713	0.895431	-3.54164	0.000397648	0.0362283
gene4008	BMPER	CV-2	BMP binding endothelial regulator	420744	ENSGALG00000029811	2	NC_006089.5	47460646	47614127	-	55.2088	-3.18117	0.823435	-3.86329	0.000111869	0.0183239
gene22069	METTL7A	---	methyltransferase like 7A	426871	ENSGALG00000030776	33	NC_008465.4	3166735	3168614	-	24.1494	-3.20901	0.715962	-4.48209	7.39162e-06	0.00355652
gene11592	GPD1L2	---	glycerol-3-phosphate dehydrogenase 1-like 2	424263	ENSGALG00000012061	7	NC_006094.5	28190173	28203830	+	153.654	-3.27627	0.941331	-3.48047	0.000500541	0.0405623
gene20466	FZD2	Fz-2	frizzled class receptor 2	374061	ENSGALG00000030847	27	NC_006114.5	3903944	3905975	-	20.0918	-3.35936	0.711471	-4.72171	2.33865e-06	0.00189517
gene15257	DEPP1	C13H10ORF10	DEPP1 autophagy regulator	416292	ENSGALG00000034305	13	NC_006100.5	14539331	14545148	+	24.5415	-3.45662	0.903463	-3.82597	0.000130261	0.0206008
gene21520	CHIR-AB-502	---	immunoglobulin-like receptor CHIR-AB-502	772103	---	31	NC_028740.2	3390245	3392593	-	5.36161	-3.50644	0.974018	-3.59997	0.000318255	0.0318323
gene15931	LOC112533499	---	2-acylglycerol O-acyltransferase 2-like	112533499	---	15	NC_006102.5	106318	111426	+	24.061	-3.56902	0.923597	-3.86426	0.000111426	0.0183239
gene19548	LOC100858068	---	IgGFc-binding protein-like	100858068	ENSGALG00000032344	24	NC_006111.5	6481395	6490263	-	23.2487	-3.58331	0.66664	-5.37518	7.65072e-08	0.00039266
gene18871	LOC112530169	---	EGF-containing fibulin-like extracellular matrix protein 2	112530169	---	22	NC_006109.5	3639789	3661119	-	9.7157	-3.85564	1.13677	-3.39175	0.000694485	0.0492257
gene7295	NLGN3	---	neuroligin 3	770104	ENSGALG00000005553	4	NC_006091.5	2323022	2338739	-	20.6301	-4.07689	1.12178	-3.63431	0.00027873	0.0308182
gene21607	LOC107050652	---	uncharacterized LOC107050652	107050652	---	31	NC_028740.2	4356156	4374777	-	6.59732	-4.31555	1.25585	-3.43637	0.000589569	0.0456161
gene18249	REM1	---	RRAD and GEM like GTPase 1	419274	ENSGALG00000045602	20	NC_006107.5	9983604	9986527	+	13.4455	-4.50052	0.980876	-4.58827	4.46943e-06	0.00245771
gene21544	LOC112531149	---	uncharacterized LOC112531149	112531149	ENSGALG00000046112	31	NC_028740.2	3624888	3626059	+	11.5613	-5.55952	1.2493	-4.45011	8.58262e-06	0.00388667

## Sheet: Br Heat+LPS
Gene ID (from GTF)	Gene Symbol	Synonyms	Description	NCBI ID	Ensembl ID	Chromosome	Scaffold	Start (bp)	Stop (bp)	Strand	Base Mean Read Count	Log2 Fold Change (Log2FC)	Log2FC Standard Error	Test Statistic	p-value	q-value
gene14270	SULT2B1L1	SULT2B1L	sulfotransferase family cytosolic 2B member 1-like 1	415852	ENSGALG00000023472	11	NC_006098.5	18746742	18748929	-	83.1346	3.23229	0.874581	3.69582	0.00021918	0.0411612
gene5493	CAPN14	---	calpain 14	768684	ENSGALG00000009069	3	NC_006090.5	8357576	8382101	+	39.0138	3.0582	0.796976	3.83726	0.000124416	0.0336077
gene17384	NPTX1	---	neuronal pentraxin 1	422078	ENSGALG00000017418	18	NC_006105.5	9472140	9474157	+	43.612	2.79405	0.741471	3.76825	0.000164396	0.0383515
gene8451	C4H4ORF19	---	chromosome 4 open reading frame human C4orf19	101747284	ENSGALG00000027885	4	NC_006091.5	69864990	69906622	-	20.7053	2.77082	0.758115	3.65488	0.000257304	0.0430432
gene5490	LOC112532054	---	uncharacterized LOC112532054	112532054	---	3	NC_006090.5	8291576	8306728	+	15.6611	2.77035	0.730016	3.79492	0.000147693	0.0382256
gene7644	FGG	---	fibrinogen gamma chain	395837	ENSGALG00000009268	4	NC_006091.5	20333271	20338478	-	187.789	2.6596	0.650158	4.0907	4.30079e-05	0.0194762
gene7642	FGB	---	fibrinogen beta chain	373926	ENSGALG00000009262	4	NC_006091.5	20308924	20315123	+	48.6862	2.53477	0.696771	3.63788	0.000274896	0.0436348
gene7311	IL13RA2	---	interleukin 13 receptor subunit alpha 2	422219	ENSGALG00000020316	4	NC_006091.5	2834582	2850642	-	490.044	2.44853	0.585028	4.18531	2.84771e-05	0.0162068
gene774	TNFRSF13C	---	TNF receptor superfamily member 13C	417983	ENSGALG00000019322	1	NC_006088.5	49476009	49479967	+	522.848	2.43615	0.580706	4.19516	2.72685e-05	0.0161482
gene2115	MAP3K15	---	mitogen-activated protein kinase kinase kinase 15	418609	ENSGALG00000016426	1	NC_006088.5	121618950	121692149	+	86.5328	2.4146	0.644525	3.74632	0.000179448	0.0385053
gene23053	SH3GL2	SH3P4	SH3 domain containing GRB2 like 2 endophilin A1	395203	ENSGALG00000015096	Z	NC_006127.5	32971955	33061401	+	44.838	2.24849	0.459489	4.89346	9.90803e-07	0.00226371
gene20396	LOC107055263	---	feather keratin Cos1-2-like	107055263	ENSGALG00000038352	27	NC_006114.5	3224166	3227528	+	21.3984	2.23193	0.589994	3.78296	0.000154973	0.0383515
gene5063	NIPAL2	NPAL2	NIPA like domain containing 2	771428	ENSGALG00000032718	2	NC_006089.5	127430786	127487775	-	33.8468	2.1795	0.58817	3.70556	0.000210927	0.0411612
gene145	K123	---	K123 protein	395873	ENSGALG00000041978	1	NC_006088.5	4059530	4071656	+	496.146	2.06056	0.52609	3.91673	8.97568e-05	0.0265876
gene18075	SDC4	---	syndecan 4	419184	ENSGALG00000003932	20	NC_006107.5	5127360	5141905	+	369.733	1.72364	0.472887	3.64492	0.00026747	0.0430432
gene8513	FGFBP1	---	fibroblast growth factor binding protein 1	422826	ENSGALG00000014505	4	NC_006091.5	76582800	76585341	+	45.7407	1.72252	0.461797	3.73005	0.000191444	0.040379
gene14044	GPT	GPT2	glutamic--pyruvic transaminase	415746	ENSGALG00000033338	11	NC_006098.5	7734316	7762540	-	133.045	1.54814	0.428179	3.61563	0.000299615	0.0461317
gene14324	CHST4	---	carbohydrate (N-acetylglucosamine 6-O) sulfotransferase 4	427567	ENSGALG00000000901	11	NC_006098.5	19846519	19862481	+	51.6121	1.5303	0.37888	4.03902	5.36754e-05	0.0217484
gene19343	KCNJ5	---	potassium voltage-gated channel subfamily J member 5	395925	ENSGALG00000001181	24	NC_006111.5	1088700	1189293	+	168.958	1.50592	0.411639	3.65836	0.000253836	0.0430432
gene8514	CD38	---	CD38 molecule	422827	ENSGALG00000014508	4	NC_006091.5	76603697	76622910	-	135.818	1.50035	0.382378	3.92375	8.71821e-05	0.0265876
gene12887	CLDN1	---	claudin 1	424910	ENSGALG00000026862	9	NC_006096.5	14097863	14108344	+	850.865	1.41491	0.359576	3.93494	8.32174e-05	0.0265876
gene2132	NHS	---	NHS actin remodeling regulator	418616	ENSGALG00000016543	1	NC_006088.5	122342883	122596955	-	202.118	1.35667	0.368409	3.6825	0.000230956	0.0413491
gene20136	C26H6ORF132	---	chromosome 6 open reading frame 132	101750708	ENSGALG00000028570	26	NC_006113.5	3194980	3210241	+	135.143	1.28345	0.340593	3.76827	0.000164382	0.0383515
gene4725	DSG2	---	desmoglein 2	428529	ENSGALG00000015142	2	NC_006089.5	106086140	106108980	+	610.539	1.241	0.308754	4.01939	5.83485e-05	0.0224598
gene17833	NXN	---	nucleoredoxin	417619	ENSGALG00000004793	19	NC_006106.5	7020350	7069547	+	131.064	-1.1644	0.274582	-4.24061	2.22916e-05	0.0137289
gene3282	ZBTB47	---	zinc finger and BTB domain containing 47	428398	ENSGALG00000005287	2	NC_006089.5	2070866	2090875	+	168.342	-1.17788	0.324532	-3.62946	0.000284014	0.0441714
gene1003	DENND2A	---	DENN domain containing 2A	418115	ENSGALG00000012857	1	NC_006088.5	56832204	56889618	-	100.44	-1.22978	0.313479	-3.92301	8.74486e-05	0.0265876
gene11336	CHRNA1	NACHRA1	cholinergic receptor nicotinic alpha 1 subunit	395608	ENSGALG00000009301	7	NC_006094.5	16799664	16811371	+	63.4526	-1.27001	0.345937	-3.67123	0.000241388	0.0426204
gene12402	KANK4	ANKRD38	KN motif and ankyrin repeat domains 4	424684	ENSGALG00000010953	8	NC_006095.5	27814308	27832563	-	80.7559	-1.38606	0.36768	-3.76975	0.000163414	0.0383515
gene139	PODXL	MEP21, PC, PCLP-1	podocalyxin like	395755	ENSGALG00000006409	1	NC_006088.5	3688000	3728758	+	154.775	-1.42832	0.359445	-3.97369	7.07691e-05	0.0252019
gene16845	DNM1	---	dynamin 1	417217	ENSGALG00000004852	17	NC_006104.5	5385986	5447145	-	77.4863	-1.45765	0.313875	-4.64403	3.41672e-06	0.00375766
gene7427	TRAIL-LIKE	TRAIL	TNF-related apoptosis inducing ligand-like	395283	ENSGALG00000007240	4	NC_006091.5	9588622	9595192	-	45.5565	-1.478	0.39363	-3.7548	0.000173478	0.0385053
gene881	C1QTNF6	---	C1q and TNF related 6	427908	ENSGALG00000027067	1	NC_006088.5	51437318	51445554	+	61.3971	-1.49462	0.305411	-4.89381	9.89043e-07	0.00226371
gene10587	ABCG2	---	ATP binding cassette subfamily G member 2 (Junior blood group)	423767	ENSGALG00000030677	6	NC_006093.5	18374408	18392256	+	144.46	-1.51648	0.310374	-4.88598	1.02916e-06	0.00226371
gene16972	COL5A1	---	collagen type V alpha 1 chain	395568	ENSGALG00000002546	17	NC_006104.5	7734011	7862385	+	415.972	-1.55664	0.383802	-4.05583	4.9957e-05	0.0207888
gene7664	PDGFC	SCDGF	platelet derived growth factor C	395469	ENSGALG00000009378	4	NC_006091.5	21202944	21319818	+	57.8632	-1.56464	0.429355	-3.64416	0.000268266	0.0430432
gene19730	S100A11	---	S100 calcium binding protein A11	396075	ENSGALG00000036711	25	NC_006112.4	2386958	2388676	+	239.635	-1.56983	0.386042	-4.06647	4.77303e-05	0.020414
gene9126	TUB	---	tubby bipartite transcription factor	423061	ENSGALG00000005986	5	NC_006092.5	10448593	10578961	-	66.3579	-1.60098	0.399293	-4.00953	6.08396e-05	0.0228475
gene3624	COL1A2	COLA	collagen type I alpha 2 chain	396243	ENSGALG00000009641	2	NC_006089.5	23572787	23611758	+	1644.99	-1.60792	0.440093	-3.6536	0.000258589	0.0430432
gene12164	ST6GALNAC3	SIAT7C	ST6 N-acetylgalactosaminide alpha-2,6-sialyltransferase 3	404746	ENSGALG00000009027	8	NC_006095.5	19730522	19846175	-	41.0651	-1.61565	0.428417	-3.77122	0.000162452	0.0383515
gene15077	AFAP1L1	---	actin filament associated protein 1 like 1	427621	ENSGALG00000039628	13	NC_006100.5	9243312	9261707	-	33.0196	-1.61802	0.449005	-3.60356	0.000313886	0.0473814
gene17839	RFLNB	FAM101B	refilin B	417623	ENSGALG00000004900	19	NC_006106.5	7133845	7141815	+	66.0548	-1.6291	0.341645	-4.7684	1.85692e-06	0.00317679
gene19383	CLMP	ASAM	CXADR like membrane protein	419747	ENSGALG00000006507	24	NC_006111.5	3056880	3100456	+	94.3075	-1.69519	0.416709	-4.06804	4.74093e-05	0.020414
gene1107	RERGL	---	RERG like	418180	ENSGALG00000013112	1	NC_006088.5	63888788	63899627	-	52.1549	-1.69668	0.452505	-3.74952	0.000177174	0.0385053
gene24170	LOC100857892	---	alpha-tectorin-like	100857892	ENSGALG00000043610	Un	NW_020110165.1	144667	148613	-	62.1231	-1.70555	0.461018	-3.69953	0.000215999	0.0411612
gene6485	LAMA4	---	laminin subunit alpha 4	421749	ENSGALG00000015001	3	NC_006090.5	65714365	65811034	+	190.874	-1.77868	0.468964	-3.7928	0.00014896	0.0382256
gene14564	WNT5A	---	Wnt family member 5A	395703	ENSGALG00000034168	12	NC_006099.5	8301506	8315219	-	79.3034	-1.78409	0.476332	-3.74547	0.00018006	0.0385053
gene24326	LOC107049448	---	uncharacterized LOC107049448	107049448	---	Un	NW_020110167.1	723393	728361	-	28.9884	-1.79343	0.430928	-4.16178	3.15778e-05	0.0162068
gene6586	FHL5	---	four and a half LIM domains 5	421803	ENSGALG00000015573	3	NC_006090.5	72780192	72808111	-	29.7183	-1.7989	0.495455	-3.63081	0.000282537	0.0441714
gene18758	LOC107054950	---	uncharacterized LOC107054950	107054950	---	22	NC_006109.5	865111	883252	-	27.5762	-1.80445	0.488653	-3.6927	0.000221886	0.0411612
gene7737	PCDH18	---	protocadherin 18	422438	ENSGALG00000009732	4	NC_006091.5	28645061	28654943	-	78.4144	-1.84304	0.444321	-4.148	3.35387e-05	0.0166579
gene13590	HAPLN3	---	hyaluronan and proteoglycan link protein 3	415495	ENSGALG00000021135	10	NC_006097.5	13484150	13488086	+	20.0556	-1.84752	0.426911	-4.32764	1.50717e-05	0.0122136
gene154	ITIH5	---	inter-alpha-trypsin inhibitor heavy chain family member 5	419111	ENSGALG00000006891	1	NC_006088.5	4720808	4767090	-	204.595	-1.87027	0.517948	-3.61092	0.000305116	0.0465135
gene8294	CYP4V2	CYP4V	cytochrome P450 family 4 subfamily V member 2	415121	ENSGALG00000013535	4	NC_006091.5	61357027	61369973	+	25.9653	-1.89437	0.481264	-3.93623	8.27706e-05	0.0265876
gene2005	SRPX	---	sushi repeat containing protein X-linked	418579	ENSGALG00000043100	1	NC_006088.5	114302617	114343558	+	51.989	-1.90933	0.381517	-5.00458	5.59836e-07	0.00226371
gene10148	ABHD12B	---	abhydrolase domain containing 12B	100857753	ENSGALG00000020342	5	NC_006092.5	58110017	58114840	+	124.813	-1.95109	0.525068	-3.71587	0.000202502	0.0410253
gene11516	IGFBP5	---	insulin like growth factor binding protein 5	424220	ENSGALG00000011468	7	NC_006094.5	23231238	23249160	+	34.022	-1.96312	0.546843	-3.58992	0.000330777	0.0485045
gene20499	LOC101750687	---	uncharacterized LOC101750687	101750687	---	27	NC_006114.5	4846176	4858376	-	50.8719	-1.99036	0.388173	-5.12751	2.93601e-07	0.00226029
gene941	C1H12ORF75	OCC-1	chromosome 12 open reading frame 75	771624	ENSGALG00000026311	1	NC_006088.5	54171502	54195920	-	134.187	-1.99098	0.521422	-3.81836	0.000134342	0.0356632
gene9988	AHNAK2	PRX	AHNAK nucleoprotein 2	100859120	ENSGALG00000011687	5	NC_006092.5	51999578	52051246	-	172.538	-1.99768	0.548202	-3.64406	0.000268374	0.0430432
gene4332	RNF152	---	ring finger protein 152	420909	ENSGALG00000028822	2	NC_006089.5	68467854	68516080	+	108.946	-1.99956	0.51053	-3.91663	8.97939e-05	0.0265876
gene17583	ELN	---	elastin	396441	ENSGALG00000043703	19	NC_006106.5	943081	962579	+	263.256	-2.10302	0.573202	-3.6689	0.000243592	0.0426204
gene17401	C1QTNF1	---	C1q and tumor necrosis factor related protein 1	768784	---	18	NC_006105.5	9749503	9754319	-	39.7914	-2.10321	0.48929	-4.29851	1.71952e-05	0.0124721
gene20752	RAMP2	---	receptor activity modifying protein 2	420022	ENSGALG00000024449	27	NC_006114.5	7849997	7851556	+	57.0021	-2.1071	0.505868	-4.16531	3.10931e-05	0.0162068
gene10981	EBF3	---	early B cell factor 3	395175	ENSGALG00000010461	6	NC_006093.5	35109889	35223910	-	42.8664	-2.11856	0.507594	-4.17373	2.99653e-05	0.0162068
gene1196	PNPLA3	---	patatin like phospholipase domain containing 3	418233	ENSGALG00000029308	1	NC_006088.5	69044974	69090982	+	1195.81	-2.12521	0.451714	-4.70477	2.54154e-06	0.00326101
gene7335	GPC4	---	glypican 4	422234	ENSGALG00000006080	4	NC_006091.5	3769809	3833379	-	204.962	-2.12576	0.438055	-4.85273	1.21776e-06	0.00234372
gene6615	CNR1	---	cannabinoid receptor 1	428633	ENSGALG00000037511	3	NC_006090.5	76172935	76190922	+	45.8398	-2.13623	0.564585	-3.78372	0.000154503	0.0383515
gene1964	MAOA	---	monoamine oxidase A	418563	ENSGALG00000016224	1	NC_006088.5	112604055	112647824	-	121.404	-2.20073	0.466291	-4.71966	2.36241e-06	0.00326101
gene15078	ABLIM3	---	actin binding LIM protein family member 3	416201	ENSGALG00000002790	13	NC_006100.5	9262728	9297985	-	20.1568	-2.20203	0.613338	-3.59024	0.000330374	0.0485045
gene20534	LOC112530352	---	uncharacterized LOC112530352	112530352	---	27	NC_006114.5	5555595	5557919	-	11.2469	-2.21912	0.602523	-3.68304	0.000230469	0.0413491
gene20122	CD34	---	CD34 molecule	419856	ENSGALG00000001177	26	NC_006113.5	2726907	2737608	-	46.1584	-2.27978	0.494828	-4.60722	4.08083e-06	0.00418884
gene8619	LOC422894	C4H4ORF48	uncharacterized LOC422894	422894	ENSGALG00000024486	4	NC_006091.5	83117806	83129651	-	61.5221	-2.34177	0.624818	-3.74792	0.00017831	0.0385053
gene5172	DEPDC6	---	DEP domain containing 6	420357	ENSGALG00000043787	2	NC_006089.5	136697642	136770827	+	33.52	-2.35758	0.554841	-4.24912	2.14614e-05	0.0137289
gene14121	CES1L2	---	carboxylesterase 1 like 2	769339	ENSGALG00000040558	11	NC_006098.5	11155090	11165753	-	16.0125	-2.40144	0.647985	-3.70601	0.000210552	0.0411612
gene14495	ASPN	BGN	asporin	415954	ENSGALG00000004722	12	NC_006099.5	3792200	3806895	+	74.9249	-2.40887	0.669028	-3.60055	0.000317547	0.0474686
gene8659	FGFRL1	---	fibroblast growth factor receptor like 1	395107	ENSGALG00000037525	4	NC_006091.5	85058001	85229240	-	36.778	-2.41027	0.562718	-4.28326	1.84172e-05	0.0124721
gene19651	LOC107049581	---	uncharacterized LOC107049581	107049581	---	25	NC_006112.4	1884521	1885546	-	58.4287	-2.50766	0.631729	-3.96951	7.20195e-05	0.0252019
gene19548	LOC100858068	---	IgGFc-binding protein-like	100858068	ENSGALG00000032344	24	NC_006111.5	6481395	6490263	-	23.2487	-2.6147	0.65024	-4.02113	5.79189e-05	0.0224598
gene3678	MEOX2	---	mesenchyme homeobox 2	374137	ENSGALG00000010794	2	NC_006089.5	28039471	28092164	-	57.3118	-2.63068	0.611375	-4.3029	1.68579e-05	0.0124721
gene18737	ANTXR1	---	anthrax toxin receptor 1	428199	ENSGALG00000030603	22	NC_006109.5	290012	384241	-	39.7824	-2.65097	0.676278	-3.91994	8.85693e-05	0.0265876
gene14807	LMCD1	---	LIM and cysteine rich domains 1	416113	ENSGALG00000008349	12	NC_006099.5	19629856	19653109	+	29.1426	-2.67346	0.617259	-4.33118	1.4831e-05	0.0122136
gene11122	TWIST2	CDERMO-1	twist family bHLH transcription factor 2	395405	ENSGALG00000004274	7	NC_006094.5	6157076	6187759	+	18.1304	-2.72195	0.661204	-4.11665	3.84413e-05	0.0184963
gene6353	TCF21	---	transcription factor 21	421697	ENSGALG00000029024	3	NC_006090.5	56360381	56362566	-	10.2681	-2.73684	0.69401	-3.94352	8.02949e-05	0.0265876
gene233	LRRC17	P37NB	leucine rich repeat containing 17	395440	ENSGALG00000008298	1	NC_006088.5	13006977	13025640	+	76.2079	-2.74911	0.589684	-4.662	3.13153e-06	0.00370894
gene22069	METTL7A	---	methyltransferase like 7A	426871	ENSGALG00000030776	33	NC_008465.4	3166735	3168614	-	24.1494	-2.77103	0.717275	-3.86327	0.000111877	0.0318996
gene3065	WNT11	---	Wnt family member 11	395562	ENSGALG00000000839	1	NC_006088.5	195311154	195346046	+	10.3071	-2.92716	0.802598	-3.6471	0.000265212	0.0430432
gene2981	NAALAD2	---	N-acetylated alpha-linked acidic dipeptidase 2	419010	ENSGALG00000017234	1	NC_006088.5	188890382	188922819	-	19.9759	-2.93654	0.647354	-4.53623	5.72699e-06	0.00551115
gene13729	ITGA11	---	integrin subunit alpha 11	415560	ENSGALG00000008007	10	NC_006097.5	19595274	19646271	-	10.2083	-3.00952	0.816499	-3.68589	0.000227907	0.0413491
gene953	GLT8D2	---	glycosyltransferase 8 domain containing 2	418085	ENSGALG00000034078	1	NC_006088.5	54677179	54693103	+	16.8156	-3.08795	0.820557	-3.76323	0.000167734	0.0385053
gene13577	LOC107054203	---	uncharacterized LOC107054203	107054203	---	10	NC_006097.5	13258137	13264262	-	8.17206	-3.08799	0.721376	-4.2807	1.86308e-05	0.0124721
gene10260	LOC768772	---	uncharacterized LOC768772	768772	---	6	NC_006093.5	3358410	3361506	+	47.9482	-3.08926	0.553657	-5.57974	2.40875e-08	0.000370875
gene16134	RPH3A	---	rabphilin 3A	416886	ENSGALG00000004840	15	NC_006102.5	6725028	6747418	+	34.8664	-3.24166	0.684305	-4.73716	2.16739e-06	0.00326101
gene18249	REM1	---	RRAD and GEM like GTPase 1	419274	ENSGALG00000045602	20	NC_006107.5	9983604	9986527	+	13.4455	-3.41437	0.916836	-3.72408	0.000196027	0.0404652
gene4008	BMPER	CV-2	BMP binding endothelial regulator	420744	ENSGALG00000029811	2	NC_006089.5	47460646	47614127	-	55.2088	-3.83614	0.85334	-4.49544	6.94253e-06	0.00628789
gene23154	NTRK2	TRKB	neurotrophic receptor tyrosine kinase 2	396157	ENSGALG00000012594	Z	NC_006127.5	40300897	40511403	+	12.4713	-4.00947	0.810895	-4.9445	7.63384e-07	0.00226371
gene21544	LOC112531149	---	uncharacterized LOC112531149	112531149	ENSGALG00000046112	31	NC_028740.2	3624888	3626059	+	11.5613	-4.66208	1.19962	-3.88629	0.000101789	0.0295706

## Sheet: Fay Heat+Saline
Gene ID (from GTF)	Gene Symbol	Synonyms	Description	NCBI ID	Ensembl ID	Chromosome	Scaffold	Start (bp)	Stop (bp)	Strand	Base Mean Read Count	Log2 Fold Change (Log2FC)	Log2FC Standard Error	Test Statistic	p-value	q-value
No significant genes	---	---	---	---	---	---	---	---	---	---	---	---	---	---	---	---

## Sheet: Fay Thermoneutral+LPS
Gene ID (from GTF)	Gene Symbol	Synonyms	Description	NCBI ID	Ensembl ID	Chromosome	Scaffold	Start (bp)	Stop (bp)	Strand	Base Mean Read Count	Log2 Fold Change (Log2FC)	Log2FC Standard Error	Test Statistic	p-value	q-value
No significant genes	---	---	---	---	---	---	---	---	---	---	---	---	---	---	---	---

## Sheet: Fay Heat+LPS
Gene ID (from GTF)	Gene Symbol	Synonyms	Description	NCBI ID	Ensembl ID	Chromosome	Scaffold	Start (bp)	Stop (bp)	Strand	Base Mean Read Count	Log2 Fold Change (Log2FC)	Log2FC Standard Error	Test Statistic	p-value	q-value
gene7643	FGA	---	fibrinogen alpha chain	396307	ENSGALG00000009266	4	NC_006091.5	20321300	20328191	-	18.4375	6.49261	1.22043	5.31995	1.03798e-07	0.00140264
gene7644	FGG	---	fibrinogen gamma chain	395837	ENSGALG00000009268	4	NC_006091.5	20333271	20338478	-	187.789	2.61902	0.599353	4.36974	1.24396e-05	0.0136809
gene6374	LOC107052991	---	uncharacterized LOC107052991	107052991	---	3	NC_006090.5	57199215	57207240	+	20.12	2.56149	0.6073	4.21783	2.46664e-05	0.0199888
gene271	SLC26A4	---	solute carrier family 26 member 4	427845	ENSGALG00000007998	1	NC_006088.5	14925045	14947031	+	371.483	1.64053	0.358508	4.57598	4.73988e-06	0.00729799
gene720	HIST1H2A4	HIST2H2AC	histone cluster 1 H2A IV	404299	ENSGALG00000029941	1	NC_006088.5	48137298	48153909	-	64.443	1.38469	0.336295	4.11749	3.83024e-05	0.025641
gene12032	PLPPR2	LPPR5, PAP2, PAP2D, PLPPR5	phospholipid phosphatase related 2	424477	ENSGALG00000005470	8	NC_006095.5	12633479	12759766	+	136.882	1.1923	0.297678	4.00532	6.1934e-05	0.0314937
gene4775	PCMTD1	---	protein-L-isoaspartate (D-aspartate) O-methyltransferase domain containing 1	421114	ENSGALG00000031035	2	NC_006089.5	109465978	109509669	-	3136.76	1.07811	0.222065	4.85494	1.20426e-06	0.00453241
gene19259	MFSD2A	MFSD2	major facilitator superfamily domain containing 2A	419679	ENSGALG00000003879	23	NC_006110.5	5688365	5696105	+	169.32	-1.1342	0.250155	-4.53398	5.78836e-06	0.00810213
gene10555	TLL2	---	tolloid-like 2	107053676	ENSGALG00000005519	6	NC_006093.5	17422528	17504977	-	64.8757	-1.27695	0.301108	-4.24082	2.22704e-05	0.0197102
gene17833	NXN	---	nucleoredoxin	417619	ENSGALG00000004793	19	NC_006106.5	7020350	7069547	+	131.064	-1.32749	0.254472	-5.21664	1.82196e-07	0.00140264
gene3088	SLCO2B1	---	solute carrier organic anion transporter family member 2B1	419051	ENSGALG00000017302	1	NC_006088.5	195701820	195741938	+	271.963	-1.36323	0.318891	-4.27491	1.91218e-05	0.0186965
gene7376	XKRX	---	XK related X-linked	771005	ENSGALG00000006637	4	NC_006091.5	5137595	5145551	+	187.756	-1.41463	0.346427	-4.08347	4.43675e-05	0.0284636
gene11814	SELP	---	selectin P	424364	ENSGALG00000002643	8	NC_006095.5	4091521	4100385	+	333.393	-1.6532	0.378262	-4.37052	1.23953e-05	0.0136809
gene16211	MMP11	---	matrix metallopeptidase 11	101751203	ENSGALG00000005968	15	NC_006102.5	8265859	8283487	+	31.209	-1.67739	0.348365	-4.81502	1.47185e-06	0.00453241
gene15044	ATP10B	---	ATPase phospholipid transporting 10B (putative)	416159	ENSGALG00000001662	13	NC_006100.5	8410654	8473722	+	161.147	-1.73187	0.427331	-4.05277	5.06156e-05	0.0299363
gene20860	S1PR4	EDG6	sphingosine-1-phosphate receptor 4	430495	ENSGALG00000013371	28	NC_006115.5	1378792	1382827	+	98.1784	-1.91301	0.424897	-4.50229	6.72261e-06	0.00862567
gene20122	CD34	---	CD34 molecule	419856	ENSGALG00000001177	26	NC_006113.5	2726907	2737608	-	46.1584	-1.99206	0.476897	-4.17713	2.95206e-05	0.0216442
gene19396	LOC101749178	---	uncharacterized LOC101749178	101749178	---	24	NC_006111.5	3325669	3330936	-	38.4213	-2.00071	0.419353	-4.77093	1.83373e-06	0.00455438
gene1745	VGLL3	---	vestigial like family member 3	418462	ENSGALG00000015497	1	NC_006088.5	94356143	94382261	+	34.5729	-2.23353	0.532028	-4.19815	2.6911e-05	0.0207174
gene15162	SPIK5	LEKTI, LETKI, NETS, NS, OIH, SPINK5, VAKTI	serine peptidase inhibitor Kazal type 5	416235	ENSGALG00000031496	13	NC_006100.5	11260946	11270908	+	64.963	-2.56505	0.641101	-4.001	6.30744e-05	0.0314937
gene5689	C3H1ORF95	---	chromosome 3 C1orf95 homolog	421315	ENSGALG00000009219	3	NC_006090.5	17041022	17078551	-	10.8676	-3.83603	0.8231	-4.66047	3.15495e-06	0.00539742

## Sheet: Br to Fay Thermoneutral+Saline
Gene ID (from GTF)	Gene Symbol	Synonyms	Description	NCBI ID	Ensembl ID	Chromosome	Scaffold	Start (bp)	Stop (bp)	Strand	Base Mean Read Count	Log2 Fold Change (Log2FC)	Log2FC Standard Error	Test Statistic	p-value	q-value
gene12124	LOC107053986	---	uncharacterized LOC107053986	107053986	---	8	NC_006095.5	16888699	16889750	-	68.0614	8.88591	1.25907	7.05749	1.69535e-12	1.18651e-09
gene21636	LOC101752152	---	uncharacterized LOC101752152	101752152	---	31	NC_028740.2	5015601	5033167	+	6.57331	7.59141	1.47717	5.13917	2.75961e-07	3.66291e-05
gene12123	VTG2	VIT2	vitellogenin 2	424533	ENSGALG00000001863	8	NC_006095.5	16869042	16889747	+	345.959	7.45768	0.628389	11.8679	1.73703e-32	2.50896e-28
gene14626	LOC107054434	---	uncharacterized LOC107054434	107054434	---	12	NC_006099.5	10729827	10748315	-	13.8894	7.44345	1.19531	6.22722	4.74775e-10	1.70002e-07
gene12125	LOC771247	---	UPF0462 protein C4orf33-like	771247	---	8	NC_006095.5	16892890	16912140	-	61.0786	7.33376	1.00924	7.26664	3.68538e-13	3.54648e-10
gene1738	LOC101752250	---	cell surface glycoprotein CD200 receptor 1-A-like	101752250	---	1	NC_006088.5	93953871	93962287	+	16.1216	6.59325	1.4085	4.68104	2.85425e-06	0.000240147
gene16474	LOC112533595	---	uncharacterized LOC112533595	112533595	---	16	NC_006103.5	1456014	1456741	-	7.92638	6.5532	1.34437	4.87454	1.0906e-06	0.000116611
gene12126	LOC101751862	---	uncharacterized LOC101751862	101751862	ENSGALG00000036249	8	NC_006095.5	16902581	16907430	+	21.6875	6.4887	1.22253	5.30761	1.1107e-07	1.72742e-05
gene19668	LOC107050261	---	peroxisomal biogenesis factor 19-like	107050261	ENSGALG00000030039	25	NC_006112.4	2088559	2094744	+	6.48422	6.22139	1.62948	3.81802	0.000134529	0.00507683
gene1741	LOC107055089	---	uncharacterized LOC107055089	107055089	---	1	NC_006088.5	93999774	94015657	+	7.45278	6.17922	1.24689	4.95571	7.2066e-07	8.34286e-05
gene14844	GC1	---	photoreceptor guanylate cyclase 1	395866	---	13	NC_006100.5	510100	524411	+	7.98339	6.14773	1.50249	4.09169	4.28238e-05	0.00221261
gene21638	LOC107049375	---	paramyosin-like	107049375	---	31	NC_028740.2	5058532	5244404	+	4.10408	6.08207	1.38465	4.39249	1.12059e-05	0.000744032
gene21488	LOC107049370	---	uncharacterized LOC107049370	107049370	---	31	NC_028740.2	3071226	3073384	+	6.41735	5.91382	1.15747	5.10926	3.2342e-07	4.14975e-05
gene1739	LOC107055085	---	uncharacterized LOC107055085	107055085	---	1	NC_006088.5	93962767	93973206	+	35.1859	5.44317	0.943639	5.76828	8.00859e-09	1.95727e-06
gene19497	LOC101748511	---	uncharacterized LOC101748511	101748511	ENSGALG00000046120	24	NC_006111.5	5540929	5560937	+	78.9442	5.39614	0.908352	5.94059	2.84003e-09	7.5393e-07
gene24182	LOC107049175	---	uncharacterized LOC107049175	107049175	---	Un	NW_020110165.1	367587	375014	-	4.15872	5.33549	1.79227	2.97695	0.00291132	0.0479417
gene10593	LOC101749984	---	uncharacterized LOC101749984	101749984	---	6	NC_006093.5	18439861	18445399	+	142.873	5.22449	0.51047	10.2347	1.38661e-24	7.11653e-21
gene733	HIST1H2B7L4	---	histone cluster 1H2B-VII-like 4	770267	ENSGALG00000027594	1	NC_006088.5	48174829	48175517	-	15.0777	5.1317	1.30076	3.94517	7.97437e-05	0.00353837
gene15629	GRID2IP	---	Grid2 interacting protein	427671	ENSGALG00000040720	14	NC_006101.5	6915196	6942593	+	5.43483	4.99232	1.49042	3.34961	0.000809269	0.0191109
gene1742	LOC107055088	---	uncharacterized LOC107055088	107055088	---	1	NC_006088.5	94030012	94045987	+	4.71877	4.98312	1.60031	3.11385	0.00184666	0.0344642
gene13466	LOC107054177	---	uncharacterized LOC107054177	107054177	---	10	NC_006097.5	8597861	8602749	+	43.7679	4.50497	0.617382	7.29689	2.94493e-13	3.02287e-10
gene24181	LOC776874	---	uncharacterized LOC776874	776874	---	Un	NW_020110165.1	367290	437311	+	7.14337	4.49802	1.34708	3.33909	0.000840528	0.0196681
gene15388	LOC107050632	---	uncharacterized LOC107050632	107050632	---	13	NC_006100.5	19001309	19005911	+	4.39496	4.44616	1.36445	3.25858	0.00111971	0.0242479
gene16590	LOC107054691	---	uncharacterized LOC107054691	107054691	---	16	NC_006103.5	2402839	2412429	-	9.41453	4.13055	0.827278	4.99294	5.94674e-07	7.07985e-05
gene16573	LOC112533591	---	uncharacterized LOC112533591	112533591	---	16	NC_006103.5	2350358	2350628	+	9.24659	4.0371	1.01648	3.97165	7.13779e-05	0.00324488
gene24169	GFCBPL	---	IgGFc-binding protein-like	430862	ENSGALG00000044619	Un	NW_020110165.1	129412	131126	+	12.5485	3.91035	0.75006	5.21338	1.85428e-07	2.77187e-05
gene1450	LOC107054599	---	uncharacterized LOC107054599	107054599	---	1	NC_006088.5	79201284	79208241	+	15.2822	3.90747	0.846079	4.61833	3.86847e-06	0.000311086
gene8685	LOC100857839	---	T-cell surface glycoprotein CD8 alpha chain-like	100857839	ENSGALG00000045876	4	NC_006091.5	85722914	85726776	-	50.4434	3.85156	0.532879	7.22782	4.90797e-13	3.97727e-10
gene18309	LOC107054849	---	E3 ubiquitin-protein ligase RNF182-like	107054849	---	20	NC_006107.5	10550744	10552787	+	21.36	3.84551	0.96318	3.99252	6.53755e-05	0.00307833
gene18077	MATN4	---	matrilin 4	428140	ENSGALG00000004028	20	NC_006107.5	5155013	5168757	+	29.7499	3.82678	0.625924	6.11382	9.72762e-10	3.05666e-07
gene19667	LOC101751456	---	T-complex protein 1 subunit gamma-like	101751456	---	25	NC_006112.4	2077277	2087664	-	140.427	3.69271	0.603572	6.11808	9.47072e-10	3.03793e-07
gene5607	LOC101747958	---	uncharacterized LOC101747958	101747958	---	3	NC_006090.5	13915451	13930222	-	23.2902	3.6426	1.22913	2.96356	0.00304106	0.0493396
gene4334	CDH20	---	cadherin 20 type 2	373927	ENSGALG00000012906	2	NC_006089.5	68583727	68927139	-	39.9402	3.62895	0.697935	5.19955	1.99769e-07	2.91345e-05
gene3971	LOC101751579	---	uncharacterized LOC101751579	101751579	---	2	NC_006089.5	44925574	45077378	+	74.4943	3.59385	0.794541	4.52318	6.09185e-06	0.000442435
gene18143	HRH3	---	histamine receptor H3	428147	ENSGALG00000005170	20	NC_006107.5	7771311	7778353	-	89.9289	3.50449	0.50473	6.9433	3.83058e-12	2.26844e-09
gene8291	LOC112532412	---	uncharacterized LOC112532412	112532412	ENSGALG00000042042	4	NC_006091.5	61301449	61315939	-	4.64175	3.49004	1.09707	3.18123	0.00146651	0.0295497
gene1740	HTR1F	---	5-hydroxytryptamine receptor 1F	427963	ENSGALG00000015494	1	NC_006088.5	93976211	94095818	-	16.9565	3.48933	0.740134	4.71446	2.42355e-06	0.000210122
gene532	KCNC2	---	potassium voltage-gated channel subfamily C member 2	772061	ENSGALG00000010204	1	NC_006088.5	37711495	37808713	-	27.5562	3.4735	1.03301	3.36249	0.000772418	0.0186409
gene24091	LOC107050135	CHIR2D-805	uncharacterized LOC107050135	107050135	---	Un	NW_020110163.1	333642	335530	-	5.74102	3.43572	1.09102	3.14909	0.00163778	0.0319606
gene19496	LOC107055039	---	uncharacterized LOC107055039	107055039	ENSGALG00000032739	24	NC_006111.5	5537815	5547487	-	10.2127	3.41306	1.09485	3.11738	0.00182463	0.0340945
gene1423	LOC107049836	---	Ig heavy chain V-III region KOL-like	107049836	---	1	NC_006088.5	78852972	78854072	-	40.7099	3.39446	0.911047	3.72588	0.000194632	0.00671916
gene13465	UNC13C	---	unc-13 homolog C	415413	ENSGALG00000035935	10	NC_006097.5	8591757	8708900	-	74.3187	3.2849	0.577547	5.68767	1.28783e-08	2.91599e-06
gene10592	LOC107053667	---	uncharacterized LOC107053667	107053667	---	6	NC_006093.5	18422690	18436023	+	15.8459	3.2603	0.716562	4.54993	5.36648e-06	0.000397699
gene20382	LOC107057528	---	uncharacterized LOC107057528	107057528	---	27	NC_006114.5	3100423	3102564	-	4.99475	3.20072	0.867928	3.68777	0.000226227	0.00745608
gene4049	AMPH	---	amphiphysin	420761	ENSGALG00000032958	2	NC_006089.5	49138824	49243847	-	38.6789	3.1901	0.557182	5.72542	1.03177e-08	2.407e-06
gene16360	CABP7	---	calcium binding protein 7	770960	ENSGALG00000040463	15	NC_006102.5	11334606	11339924	-	24.0433	3.16807	0.550399	5.75594	8.61588e-09	2.07279e-06
gene4782	NPBWR1	---	neuropeptides B and W receptor 1	421117	ENSGALG00000015261	2	NC_006089.5	110084486	110087174	+	115.282	3.12757	0.423205	7.3902	1.46608e-13	1.61238e-10
gene6198	LOC107053022	---	uncharacterized LOC107053022	107053022	---	3	NC_006090.5	46015183	46031255	+	94.3094	3.09057	0.42625	7.25061	4.14912e-13	3.63152e-10
gene8683	LOC107053306	---	T-cell surface glycoprotein CD8 alpha chain-like	107053306	ENSGALG00000046567	4	NC_006091.5	85705698	85709894	-	10.118	3.02926	0.740497	4.09084	4.29811e-05	0.00221331
gene22257	LOC107051159	---	leucine-rich repeat extensin-like protein 3	107051159	---	33	NC_008465.4	6232509	6239501	+	45.0576	3.0259	0.553616	5.4657	4.61077e-08	8.22081e-06
gene6194	FNDC1	---	fibronectin type III domain containing 1	421589	ENSGALG00000011663	3	NC_006090.5	45889772	45956288	-	488.552	2.96671	0.370778	8.0013	1.23112e-15	2.36945e-12
gene5131	LOC101751890	---	uncharacterized LOC101751890	101751890	---	2	NC_006089.5	131169707	131208222	+	46.4763	2.91104	0.729986	3.98779	6.66906e-05	0.00311162
gene3707	LOC112531701	---	uncharacterized LOC112531701	112531701	---	2	NC_006089.5	30436836	30446236	+	60.3675	2.87055	0.407265	7.04837	1.81028e-12	1.21186e-09
gene16152	ACACB	---	acetyl-CoA carboxylase beta	430557	ENSGALG00000005043	15	NC_006102.5	6951098	6972442	+	67.7357	2.84992	0.715257	3.98447	6.76322e-05	0.00313654
gene2562	LMO7	---	LIM domain 7	418815	ENSGALG00000016920	1	NC_006088.5	156241202	156370180	-	366.861	2.75696	0.38788	7.10776	1.17937e-12	9.07939e-10
gene5910	MDGA1	---	MAM domain containing glycosylphosphatidylinositol anchor 1	421431	ENSGALG00000010145	3	NC_006090.5	30048618	30194086	+	26.5469	2.72332	0.873378	3.11815	0.00181993	0.034048
gene5519	KCNK12	---	potassium two pore domain channel subfamily K member 12	428554	ENSGALG00000008960	3	NC_006090.5	9296497	9323989	-	79.4371	2.71352	0.446723	6.07428	1.24542e-09	3.55106e-07
gene23036	FREM1	---	FRAS1 related extracellular matrix 1	427355	ENSGALG00000005426	Z	NC_006127.5	31714070	31784529	-	259.902	2.70419	0.330818	8.17426	2.97683e-16	6.54775e-13
gene21677	LOC107049467	---	uncharacterized LOC107049467	107049467	---	31	NC_028740.2	5584669	5604694	-	30.6498	2.68448	0.521832	5.14433	2.68483e-07	3.59464e-05
gene21653	LOC107049156	---	pyrin-like	107049156	ENSGALG00000044434	31	NC_028740.2	5395721	5403870	-	5.74566	2.66272	0.837691	3.17865	0.00147964	0.0297277
gene13577	LOC107054203	---	uncharacterized LOC107054203	107054203	---	10	NC_006097.5	13258137	13264262	-	8.17206	2.61387	0.637877	4.09776	4.17162e-05	0.0021773
gene2465	NALCN	---	sodium leak channel non-selective	418770	ENSGALG00000016868	1	NC_006088.5	144940109	145155038	+	11.645	2.6109	0.804912	3.24371	0.00117985	0.0251261
gene1115	LOC101747667	---	uncharacterized LOC101747667	101747667	ENSGALG00000038920	1	NC_006088.5	64752901	64773470	+	106.636	2.60654	0.419077	6.21971	4.98074e-10	1.70419e-07
gene22536	LOC101748371	---	uncharacterized LOC101748371	101748371	ENSGALG00000045832	Z	NC_006127.5	963281	985590	-	361.993	2.57606	0.597265	4.3131	1.60979e-05	0.000999431
gene13811	LOC112533171	---	platelet glycoprotein VI-like	112533171	---	10	NC_006097.5	21073125	21073945	-	5.20425	2.55069	0.860645	2.96369	0.00303974	0.0493396
gene16567	LOC112529941	---	myelin-oligodendrocyte glycoprotein-like	112529941	---	16	NC_006103.5	2317607	2322098	+	6.6491	2.5501	0.843797	3.02218	0.00250963	0.0431258
gene879	SSTR3	SS3R	somatostatin receptor 3	427907	ENSGALG00000012457	1	NC_006088.5	51425934	51432847	+	51.0362	2.54126	0.775833	3.27553	0.00105464	0.0233981
gene716	HIST2H3D	---	histone cluster 2 H3 family member d	770022	ENSGALG00000035244	1	NC_006088.5	48117648	48118824	+	47.6554	2.53138	0.494505	5.11903	3.07119e-07	4.00738e-05
gene14121	CES1L2	---	carboxylesterase 1 like 2	769339	ENSGALG00000040558	11	NC_006098.5	11155090	11165753	-	16.0125	2.51684	0.618161	4.07149	4.67137e-05	0.00236596
gene11703	RPRML	---	reprimo like	419946	ENSGALG00000042256	7	NC_006094.5	35627456	35627955	-	21.5847	2.51473	0.787117	3.19486	0.00139898	0.0285677
gene7819	C4H4ORF33	---	chromosome 4 C4orf33 homolog	422485	ENSGALG00000010108	4	NC_006091.5	34021275	34025737	-	542.929	2.49852	0.211467	11.8152	3.25903e-32	2.50896e-28
gene6099	LOC101750503	---	uncharacterized LOC101750503	101750503	---	3	NC_006090.5	40197457	40246526	-	29.507	2.48297	0.507274	4.89473	9.84416e-07	0.000108265
gene10087	LOC112532494	---	uncharacterized LOC112532494	112532494	---	5	NC_006092.5	55728546	55730687	+	13.1903	2.46065	0.623976	3.9435	8.0301e-05	0.00354268
gene14208	CRISPLD2	---	cysteine rich secretory protein LCCL domain containing 2	415818	ENSGALG00000032143	11	NC_006098.5	16909054	16935808	+	594.819	2.45646	0.615496	3.99103	6.57882e-05	0.00308216
gene3511	ENKUR	C2H10ORF63	enkurin TRPC channel interacting protein	420498	ENSGALG00000007680	2	NC_006089.5	16731138	16740294	+	14.8267	2.45645	0.641498	3.82923	0.000128542	0.00496031
gene1397	FAM131B	---	family with sequence similarity 131 member B	768450	ENSGALG00000014689	1	NC_006088.5	78212568	78261294	+	381.634	2.42919	0.335177	7.2475	4.24547e-13	3.63152e-10
gene5049	CPQ	PGCP	carboxypeptidase Q	420238	ENSGALG00000030866	2	NC_006089.5	126884501	127048760	+	27.4629	2.42153	0.507219	4.77414	1.8048e-06	0.000174771
gene2448	LOC107050476	---	uncharacterized LOC107050476	107050476	ENSGALG00000045075	1	NC_006088.5	142895744	142899760	-	15.2656	2.41524	0.657437	3.67372	0.000239043	0.00771006
gene9563	LOC112532528	---	uncharacterized LOC112532528	112532528	---	5	NC_006092.5	28752938	28760674	+	43.5096	2.38488	0.494353	4.82425	1.40528e-06	0.000145216
gene2714	LOC107051698	---	uncharacterized LOC107051698	107051698	---	1	NC_006088.5	171465734	171477945	-	52.6435	2.37249	0.444336	5.3394	9.32569e-08	1.48028e-05
gene9589	FSIP1	---	fibrous sheath interacting protein 1	423286	ENSGALG00000009624	5	NC_006092.5	29755087	29831053	+	7.39451	2.37142	0.756621	3.13423	0.00172308	0.0327938
gene20534	LOC112530352	---	uncharacterized LOC112530352	112530352	---	27	NC_006114.5	5555595	5557919	-	11.2469	2.35673	0.566155	4.1627	3.14509e-05	0.00172623
gene23881	LOC112531198	---	uncharacterized LOC112531198	112531198	---	Un	NW_020109938.1	5	2150	-	11.8429	2.31729	0.658131	3.52101	0.000429905	0.0116741
gene5752	SPATA17	---	spermatogenesis associated 17	421354	ENSGALG00000009616	3	NC_006090.5	19747670	19838153	-	10.5863	2.27821	0.612347	3.72045	0.000198866	0.0067795
gene1718	LOC107055061	---	uncharacterized LOC107055061	107055061	ENSGALG00000036367	1	NC_006088.5	93373127	93375278	+	49.8777	2.26175	0.474245	4.76916	1.84998e-06	0.00017692
gene1719	LOC107055062	---	uncharacterized LOC107055062	107055062	ENSGALG00000034731	1	NC_006088.5	93382620	93404403	+	29.4976	2.25829	0.568199	3.97446	7.05379e-05	0.00322679
gene5419	FBLN7	---	fibulin 7	421229	ENSGALG00000046358	3	NC_006090.5	3223813	3229644	+	108.658	2.21101	0.312987	7.06421	1.6153e-12	1.18433e-09
gene2317	RFX8	---	RFX family member 8 lacking RFX DNA binding domain	418713	ENSGALG00000045388	1	NC_006088.5	134807249	134839656	-	15.6027	2.20149	0.710558	3.09826	0.00194663	0.0358774
gene14449	LOC107054365	---	uncharacterized LOC107054365	107054365	---	12	NC_006099.5	3297060	3301660	+	38.3499	2.18979	0.716481	3.0563	0.00224084	0.0396013
gene1533	DRD3	D3	dopamine receptor D3	770757	ENSGALG00000015117	1	NC_006088.5	83742971	83756067	+	9.42003	2.18262	0.662373	3.29515	0.000983707	0.0222089
gene20345	LOC112530368	---	T cell receptor alpha variable 4-like	112530368	---	27	NC_006114.5	2845945	2847258	-	26.3681	2.181	0.488128	4.46809	7.89227e-06	0.000549852
gene20324	LOC107055248	---	uncharacterized LOC107055248	107055248	---	27	NC_006114.5	2698095	2703328	-	60.9849	2.16775	0.317824	6.82059	9.06672e-12	5.17038e-09
gene3291	GJC2	GJA12	gap junction protein gamma 2	420397	ENSGALG00000005331	2	NC_006089.5	2394461	2440924	-	69.5608	2.14395	0.559149	3.8343	0.00012592	0.00489594
gene22069	METTL7A	---	methyltransferase like 7A	426871	ENSGALG00000030776	33	NC_008465.4	3166735	3168614	-	24.1494	2.13456	0.678624	3.14542	0.00165848	0.032155
gene13553	TMC3	---	transmembrane channel like 3	415470	ENSGALG00000006376	10	NC_006097.5	12490099	12542720	+	16.8213	2.11857	0.581214	3.64507	0.000267318	0.00840515
gene1398	LOC107054541	---	uncharacterized LOC107054541	107054541	---	1	NC_006088.5	78226804	78231297	-	60.1389	2.11362	0.317462	6.65785	2.77854e-11	1.38004e-08
gene4972	IMPA1	---	inositol monophosphatase 1	420199	ENSGALG00000034487	2	NC_006089.5	121389228	121401030	-	2922.8	2.09981	0.299149	7.01929	2.22995e-12	1.43061e-09
gene20297	LOC112530389	---	uncharacterized LOC112530389	112530389	---	27	NC_006114.5	2397920	2403700	-	20.9056	2.09778	0.423456	4.95396	7.27183e-07	8.35555e-05
gene13187	LOC425049	TUBA3D	tubulin alpha-3 chain-like	425049	ENSGALG00000006241	9	NC_006096.5	24085072	24091646	-	40.7629	2.08871	0.560369	3.72739	0.000193475	0.0067093
gene12828	LOC112532976	---	uncharacterized LOC112532976	112532976	---	9	NC_006096.5	11048902	11057661	+	8.3517	2.08816	0.69487	3.0051	0.00265491	0.0449972
gene5509	TOGARAM2	FAM179A	TOG array regulator of axonemal microtubules 2	421296	ENSGALG00000008998	3	NC_006090.5	9164052	9213824	-	11.0519	2.07758	0.577494	3.59757	0.0003212	0.00964038
gene4239	GCNT2	---	glucosaminyl (N-acetyl) transferase 2 I-branching enzyme (I blood group)	428479	ENSGALG00000012773	2	NC_006089.5	63255945	63271687	-	46.3029	2.03768	0.58224	3.49972	0.000465752	0.0124468
gene1196	PNPLA3	---	patatin like phospholipase domain containing 3	418233	ENSGALG00000029308	1	NC_006088.5	69044974	69090982	+	1195.81	2.03166	0.450973	4.50506	6.63557e-06	0.00047742
gene17295	PECAM1	---	platelet and endothelial cell adhesion molecule 1	771243	ENSGALG00000046125	18	NC_006105.5	6838792	6876205	-	1326.36	2.01645	0.440631	4.57627	4.73329e-06	0.000364392
gene1399	CLCN1	---	chloride voltage-gated channel 1	427949	ENSGALG00000014695	1	NC_006088.5	78261760	78334112	-	482.874	2.01115	0.266797	7.53812	4.76797e-14	6.1177e-11
gene9890	AK7	---	adenylate kinase 7	428907	ENSGALG00000011093	5	NC_006092.5	46649255	46670546	+	9.70884	1.97467	0.61182	3.22754	0.00124859	0.0263728
gene6622	CFAP206	C3H6ORF165	cilia and flagella associated protein 206	421824	ENSGALG00000015810	3	NC_006090.5	76468358	76482815	-	10.2058	1.96207	0.610847	3.21205	0.00131791	0.0273474
gene21622	LOC101748207	---	soluble scavenger receptor cysteine-rich domain-containing protein SSC5D-like	101748207	---	31	NC_028740.2	4780730	4783822	+	24.5181	1.95487	0.442433	4.41846	9.94074e-06	0.000674263
gene15442	LOC107054575	---	uncharacterized LOC107054575	107054575	---	14	NC_006101.5	1560887	1582100	+	30.6855	1.95005	0.610571	3.19381	0.00140406	0.0286336
gene876	ELFN2	LRRC62	extracellular leucine rich repeat and fibronectin type III domain containing 2	427906	ENSGALG00000012446	1	NC_006088.5	51286507	51341743	+	133.834	1.88671	0.540145	3.49298	0.000477671	0.0126153
gene9988	AHNAK2	PRX	AHNAK nucleoprotein 2	100859120	ENSGALG00000011687	5	NC_006092.5	51999578	52051246	-	172.538	1.87764	0.544146	3.45062	0.000559297	0.0143765
gene16513	BLB3	---	Major histocompatibility complex class II beta chain BLB3	425256	ENSGALG00000030368	16	NC_006103.5	1904199	1910334	-	5.91844	1.85642	0.604063	3.07322	0.00211764	0.0380266
gene6026	LOC112532110	---	uncharacterized LOC112532110	112532110	---	3	NC_006090.5	35740404	35746832	-	29.3035	1.85473	0.374093	4.95795	7.12417e-07	8.30991e-05
gene16559	BTN3A3L1	---	butyrophilin subfamily 3 member A3-like 1	427725	ENSGALG00000040485	16	NC_006103.5	2272080	2278030	+	17.5668	1.83155	0.518691	3.53111	0.000413824	0.0114025
gene15823	PITPNC1L	---	phosphatidylinositol transfer protein cytoplasmic 1-like	427652	ENSGALG00000002610	14	NC_006101.5	13464716	13469773	+	25.5542	1.8293	0.598584	3.05604	0.00224279	0.0396013
gene14546	WNK2	---	WNK lysine deficient protein kinase 2	415984	ENSGALG00000038850	12	NC_006099.5	6868638	6975400	-	343.77	1.81992	0.460865	3.94893	7.85015e-05	0.00350344
gene22785	LOC107051941	---	uncharacterized LOC107051941	107051941	---	Z	NC_006127.5	16418185	16452526	-	934.043	1.81528	0.321912	5.63907	1.70971e-08	3.76062e-06
gene8681	LOC107053311	---	uncharacterized LOC107053311	107053311	---	4	NC_006091.5	85697164	85699877	+	20.4188	1.80404	0.585782	3.07972	0.00207194	0.0374873
gene1266	LOC112530138	---	uncharacterized LOC112530138	112530138	---	1	NC_006088.5	73515582	73518215	+	15.0273	1.80298	0.467128	3.85971	0.000113522	0.00454001
gene1801	JAM2	---	junctional adhesion molecule 2	418476	ENSGALG00000015746	1	NC_006088.5	103822635	103856297	+	342.569	1.80274	0.296719	6.07559	1.23535e-09	3.55106e-07
gene13447	LOC112533177	---	uncharacterized LOC112533177	112533177	---	10	NC_006097.5	7699676	7703676	+	14.3621	1.79152	0.531316	3.37185	0.000746662	0.0181617
gene945	LOC112533513	---	uncharacterized LOC112533513	112533513	---	1	NC_006088.5	54317259	54318988	-	11.8773	1.78955	0.538785	3.32146	0.000895467	0.0206709
gene19859	LOC107049496	---	long-chain fatty acid transport protein 3-like	107049496	ENSGALG00000038519	25	NC_006112.4	3397815	3409889	+	90.158	1.78374	0.37513	4.755	1.98446e-06	0.000184064
gene15737	LOC112533470	---	spidroin-2-like	112533470	---	14	NC_006101.5	10316108	10319533	-	36.2749	1.76742	0.402382	4.39239	1.1211e-05	0.000744032
gene18453	CCDC27	---	coiled-coil domain containing 27	101751184	ENSGALG00000043926	21	NC_006108.5	941953	946290	-	24.2027	1.72265	0.482276	3.57192	0.000354369	0.0102731
gene16445	LOC107050798	---	uncharacterized LOC107050798	107050798	---	16	NC_006103.5	1108728	1190464	+	73.4477	1.71046	0.304502	5.61725	1.94021e-08	4.13525e-06
gene4048	LOC776593	---	T-cell receptor gamma chain V region PT-gamma-1/2-like	776593	ENSGALG00000045639	2	NC_006089.5	49130494	49134690	-	276.97	1.70626	0.416485	4.09681	4.18889e-05	0.00217893
gene20079	KLHDC8A	---	kelch domain containing 8A	419829	ENSGALG00000000684	26	NC_006113.5	2087356	2099662	-	132.985	1.70161	0.45025	3.77925	0.000157302	0.00572571
gene18085	KCNK15	---	potassium two pore domain channel subfamily K member 15	419191	ENSGALG00000042705	20	NC_006107.5	5327545	5333823	-	128.183	1.69418	0.519041	3.26405	0.00109831	0.0240209
gene10995	STK32C	---	serine/threonine kinase 32C	769291	ENSGALG00000020615	6	NC_006093.5	35838882	35893453	-	91.2687	1.69272	0.380887	4.44416	8.82362e-06	0.000609226
gene13718	IQCH	---	IQ motif containing H	415554	ENSGALG00000007909	10	NC_006097.5	19305602	19370727	+	44.457	1.67687	0.499959	3.35401	0.000796482	0.0190238
gene12121	SSX2IP	LCG	SSX family member 2 interacting protein	424532	ENSGALG00000008763	8	NC_006095.5	16844745	16864563	+	106.786	1.67457	0.275447	6.07948	1.20576e-09	3.55106e-07
gene20311	LOC112530372	---	Ig heavy chain V region C3-like	112530372	---	27	NC_006114.5	2613558	2614583	-	37.355	1.66847	0.486573	3.42902	0.000605762	0.0152152
gene9967	KIF26A	---	kinesin family member 26A	423489	ENSGALG00000011581	5	NC_006092.5	50898770	50998831	+	598.159	1.6674	0.401567	4.15224	3.29231e-05	0.00179758
gene8836	LOC107049884	---	uncharacterized LOC107049884	107049884	---	4	NC_006091.5	91149109	91150737	-	18.6662	1.66449	0.550897	3.02141	0.002516	0.0431871
gene2122	PPEF1	---	protein phosphatase with EF-hand domain 1	427999	ENSGALG00000016522	1	NC_006088.5	121862318	121891752	-	35.9618	1.64267	0.345194	4.75869	1.94854e-06	0.000182937
gene16531	CLC2IL1	---	C-type lectin domain family 2 member I-like 1	101748375	ENSGALG00000045053	16	NC_006103.5	1988531	1997606	-	96.6714	1.62573	0.453092	3.58808	0.000333125	0.00992095
gene23441	XRCC4	---	X-ray repair cross complementing 4	427325	ENSGALG00000015620	Z	NC_006127.5	62992664	63173455	-	387.952	1.60723	0.334291	4.80789	1.52535e-06	0.000154512
gene18073	TP53TG5	C20H20ORF10	TP53 target 5	419181	ENSGALG00000021357	20	NC_006107.5	5104487	5117098	+	18.19	1.60409	0.52067	3.08083	0.00206426	0.0373923
gene16343	SEC14L3	---	SEC14 like lipid binding 3	101751363	ENSGALG00000007840	15	NC_006102.5	11089583	11095121	-	55.0357	1.60276	0.371681	4.31219	1.61649e-05	0.000999561
gene1433	LOC107055482	---	trypsin I-P38-like	107055482	---	1	NC_006088.5	78934106	78958636	+	80.4216	1.59718	0.387822	4.11833	3.81622e-05	0.00201919
gene16475	LOC107050752	---	uncharacterized LOC107050752	107050752	---	16	NC_006103.5	1456948	1458439	-	21.7535	1.59715	0.475327	3.3601	0.000779141	0.0187597
gene1051	LOC107053437	---	uncharacterized LOC107053437	107053437	---	1	NC_006088.5	60217447	60227272	+	19.1272	1.58391	0.382812	4.13755	3.51029e-05	0.00188306
gene10871	LOC107053729	---	uncharacterized LOC107053729	107053729	ENSGALG00000035332	6	NC_006093.5	30164001	30167033	+	32.3447	1.56247	0.398585	3.92003	8.85361e-05	0.00378664
gene16426	LOC431499	---	coiled-coil domain-containing protein 81	431499	---	16	NC_006103.5	848168	854660	+	71.7285	1.56038	0.311522	5.00889	5.47448e-07	6.5852e-05
gene19648	LOC112530299	---	uncharacterized LOC112530299	112530299	---	25	NC_006112.4	1848220	1854805	-	73.9282	1.5558	0.244439	6.36478	1.95569e-10	7.52793e-08
gene10260	LOC768772	---	uncharacterized LOC768772	768772	---	6	NC_006093.5	3358410	3361506	+	47.9482	1.54985	0.515888	3.00423	0.0026625	0.0449972
gene3142	LOC107052466	---	NAD--arginine ADP-ribosyltransferase 1-like	107052466	ENSGALG00000039054	1	NC_006088.5	197023913	197028281	+	142.649	1.54444	0.389652	3.96363	7.38199e-05	0.00331372
gene15034	LOC107054505	---	uncharacterized LOC107054505	107054505	---	13	NC_006100.5	7437009	7439583	+	21.9759	1.52724	0.426756	3.57872	0.000345282	0.0101254
gene9176	DDTNFR23	---	death domain-containing tumor necrosis factor receptor superfamily member 23	378902	ENSGALG00000006407	5	NC_006092.5	13256032	13263349	+	94.1247	1.51892	0.385679	3.93831	8.2057e-05	0.00357913
gene20095	C26H1ORF186	C26H1ORF186	chromosome 1 open reading frame 186	101752310	---	26	NC_006113.5	2361133	2365786	+	147.05	1.5167	0.329167	4.60768	4.0719e-06	0.00032317
gene15623	HEXDCL	---	hexosaminidase (glycosyl hydrolase family 20 catalytic domain) containing-like	770994	ENSGALG00000005861	14	NC_006101.5	6876110	6882131	-	31.5041	1.5165	0.385442	3.93444	8.33913e-05	0.00361683
gene5727	HHIPL2	KIAA1822L	HHIP like 2	421339	ENSGALG00000045729	3	NC_006090.5	18172171	18187323	+	24.0596	1.5004	0.412421	3.63802	0.00027474	0.00852856
gene2125	CDKL5	---	cyclin dependent kinase like 5	428001	ENSGALG00000016529	1	NC_006088.5	121916980	122042524	-	116.215	1.49757	0.294994	5.07662	3.84211e-07	4.80951e-05
gene8695	TCD8AL4	TCD8AL	T-cell surface glycoprotein CD8 alpha chain-like 4	771871	ENSGALG00000045265	4	NC_006091.5	85809276	85819676	-	32.4049	1.49326	0.501376	2.97832	0.00289831	0.0478299
gene717	HIST1H3A	---	histone cluster 1 H3 family member a	768333	ENSGALG00000037930	1	NC_006088.5	48119130	48122047	-	33.3148	1.4873	0.371888	3.99932	6.35255e-05	0.00305237
gene1401	RAP1GAP1	RAP1, RAP1GA1, RAP1GAP	RAP1 GTPase activating protein 1	395647	ENSGALG00000014701	1	NC_006088.5	78362968	78418997	+	116.133	1.48436	0.213525	6.9517	3.60906e-12	2.22275e-09
gene1434	LOC112530243	---	T cell receptor alpha variable 20-like	112530243	---	1	NC_006088.5	78940829	78942837	-	41.9304	1.47465	0.325176	4.53492	5.76245e-06	0.000424519
gene20121	LOC112530321	---	uncharacterized LOC112530321	112530321	ENSGALG00000045039	26	NC_006113.5	2716931	2718154	-	22.4996	1.47348	0.435209	3.38567	0.000710041	0.0173808
gene6806	PXDN	---	peroxidasin	421914	ENSGALG00000016377	3	NC_006090.5	92901378	92977362	-	146.9	1.47206	0.416885	3.5311	0.000413831	0.0114025
gene14123	LOC415787	---	fatty acyl-CoA hydrolase precursor medium chain-like	415787	ENSGALG00000038923	11	NC_006098.5	11180963	11193928	-	56.3326	1.46739	0.349334	4.20054	2.66279e-05	0.00151288
gene14653	LOC112533366	---	uncharacterized LOC112533366	112533366	---	12	NC_006099.5	11736758	11756118	-	52.9297	1.46592	0.359925	4.07284	4.64428e-05	0.00236
gene11018	C7H2ORF88	C7H2ORF88	chromosome 2 open reading frame 88	100857703	ENSGALG00000033017	7	NC_006094.5	224727	252487	-	264.068	1.45745	0.358143	4.06946	4.71218e-05	0.00237238
gene17058	LOC107052229	---	uncharacterized LOC107052229	107052229	---	17	NC_006104.5	9820038	9824090	-	117.578	1.44766	0.386517	3.74539	0.000180114	0.00631711
gene16680	LOC417056	---	class I histocompatibility antigen F10 alpha chain-like	417056	ENSGALG00000032897	16	NW_020109758.1	104794	108369	-	405.284	1.43834	0.382685	3.75855	0.000170902	0.00607709
gene10985	C6H10ORF143	---	chromosome 10 open reading frame 143	423967	---	6	NC_006093.5	35257615	35270565	-	1168.43	1.42396	0.254215	5.60139	2.12639e-08	4.35899e-06
gene23243	NREP	CZH5ORF13, p311	neuronal regeneration related protein	396353	ENSGALG00000027891	Z	NC_006127.5	46525390	46544858	+	1587.54	1.41997	0.326537	4.34856	1.37033e-05	0.000871858
gene6602	LYRM2	---	LYR motif containing 2	421812	ENSGALG00000015762	3	NC_006090.5	75541309	75544090	+	120.567	1.41527	0.366571	3.86083	0.000113003	0.00453101
gene14790	LOC107054405	---	uncharacterized LOC107054405	107054405	---	12	NC_006099.5	18676457	18744856	-	66.0166	1.41343	0.299623	4.71737	2.38908e-06	0.000209004
gene1947	VTCN1L	---	V-set domain containing T cell activation inhibitor 1-like	418554	ENSGALG00000045925	1	NC_006088.5	111663862	111693795	-	1179.77	1.39003	0.220296	6.30985	2.79314e-10	1.03667e-07
gene15346	GDF9	GDF-9	growth differentiation factor 9	404533	ENSGALG00000028407	13	NC_006100.5	17770476	17773182	+	186.764	1.38993	0.373611	3.72026	0.000199022	0.0067795
gene399	GPR85	---	G protein-coupled receptor 85	417775	ENSGALG00000009439	1	NC_006088.5	26817301	26823188	+	14.6835	1.38967	0.408658	3.40058	0.000672439	0.0166456
gene8047	AGPAT9L	---	1-acylglycerol-3-phosphate O-acyltransferase 9-like	422609	ENSGALG00000043256	4	NC_006091.5	46473489	46496492	+	132.068	1.38911	0.424446	3.27276	0.00106501	0.0234929
gene11067	LOC107053787	---	uncharacterized LOC107053787	107053787	ENSGALG00000038583	7	NC_006094.5	3763152	3787562	+	153.105	1.38825	0.362376	3.83098	0.000127635	0.0049501
gene16571	LOC107054696	---	zinc finger protein 692-like	107054696	ENSGALG00000040185	16	NC_006103.5	2341441	2347690	+	73.2006	1.38661	0.407864	3.39969	0.000674634	0.0166731
gene2988	RAB38	---	RAB38 member RAS oncogene family	428095	ENSGALG00000028018	1	NC_006088.5	189571402	189599103	+	24.6945	1.38386	0.368689	3.75346	0.000174414	0.00618766
gene20226	MDFI	---	MyoD family inhibitor	419921	ENSGALG00000030377	26	NC_006113.5	4890773	4905831	+	19.7326	1.38175	0.375631	3.67849	0.000234617	0.00766964
gene18848	C22H8ORF4	---	chromosome 22 open reading frame human C8orf4	771032	ENSGALG00000024083	22	NC_006109.5	2793524	2794697	+	137.657	1.36929	0.336742	4.06628	4.77685e-05	0.00238796
gene4070	HECW1	---	HECT C2 and WW domain containing E3 ubiquitin protein ligase 1	420774	ENSGALG00000037193	2	NC_006089.5	51254034	51490083	+	1535.9	1.36833	0.362228	3.77753	0.000158391	0.00575177
gene2583	DACH1	DACH	dachshund family transcription factor 1	373935	ENSGALG00000037015	1	NC_006088.5	158037352	158406041	+	42.9865	1.36258	0.363399	3.74954	0.000177161	0.00624577
gene8692	TCD8AL3	---	T-cell surface glycoprotein CD8 alpha chain-like 3	107049158	ENSGALG00000032967	4	NC_006091.5	85792692	85796807	-	30.8334	1.35473	0.409144	3.31112	0.000929228	0.0211334
gene18132	SYCP2	---	synaptonemal complex protein 2	419219	ENSGALG00000045232	20	NC_006107.5	6834329	6853722	-	25.5451	1.34305	0.384134	3.4963	0.000471758	0.012502
gene13458	PYGO1	---	pygopus family PHD finger 1	415408	ENSGALG00000004369	10	NC_006097.5	8377205	8386025	+	105.705	1.34092	0.423695	3.16482	0.00155176	0.0306096
gene24326	LOC107049448	---	uncharacterized LOC107049448	107049448	---	Un	NW_020110167.1	723393	728361	-	28.9884	1.32393	0.402645	3.28808	0.00100874	0.0226077
gene23297	LOC100857745	---	collagen alpha-1(I) chain-like	100857745	ENSGALG00000027114	Z	NC_006127.5	53264902	53270771	+	250.107	1.32285	0.310635	4.25852	2.05785e-05	0.00123287
gene23017	GLDC	GDC	glycine decarboxylase	374222	ENSGALG00000015053	Z	NC_006127.5	28030054	28068435	-	25.1942	1.31231	0.401658	3.26724	0.001086	0.0238829
gene13646	FAM169B	---	family with sequence similarity 169 member B	415511	ENSGALG00000007016	10	NC_006097.5	17067176	17106158	-	161.701	1.30844	0.399884	3.27205	0.00106772	0.0235189
gene9666	NPAS3	---	neuronal PAS domain protein 3	423315	ENSGALG00000029022	5	NC_006092.5	35292550	35893014	+	51.7552	1.30788	0.323295	4.04548	5.2217e-05	0.00256046
gene5082	NCALD	---	neurocalcin delta	396048	ENSGALG00000032518	2	NC_006089.5	128788273	128829299	-	80.5992	1.30648	0.393022	3.3242	0.00088672	0.0205306
gene6023	PLD5	---	phospholipase D family member 5	421501	ENSGALG00000010737	3	NC_006090.5	35569959	35743863	+	35.0581	1.30596	0.423158	3.08623	0.00202711	0.0369366
gene8118	ADAMTS3	---	ADAM metallopeptidase with thrombospondin type 1 motif 3	428760	ENSGALG00000011623	4	NC_006091.5	50472656	50604643	-	1756.84	1.29003	0.389037	3.31595	0.000913338	0.0208336
gene1850	CRYZL1	---	crystallin zeta like 1	418505	ENSGALG00000029670	1	NC_006088.5	106782689	106803446	-	232.163	1.28931	0.269128	4.79069	1.66209e-06	0.000165368
gene2786	LOC112531576	---	translation initiation factor IF-2-like	112531576	---	1	NC_006088.5	176473079	176491472	-	171.748	1.28929	0.40986	3.14569	0.00165695	0.032155
gene13198	MANBAL7	---	mannosidase beta A lysosomal-like 7	107049470	ENSGALG00000042519	10	NC_006097.5	725053	734867	+	248.879	1.28583	0.273135	4.70767	2.50563e-06	0.000215526
gene1872	LOC107055385	---	uncharacterized LOC107055385	107055385	---	1	NC_006088.5	107969250	107972953	-	63.7129	1.278	0.425434	3.00398	0.00266472	0.0449972
gene11023	OSGEPL1	---	O-sialoglycoprotein endopeptidase like 1	423982	ENSGALG00000037727	7	NC_006094.5	340872	352635	+	270.376	1.27755	0.189705	6.73439	1.64616e-11	8.73999e-09
gene9813	TTC8	---	tetratricopeptide repeat domain 8	423401	ENSGALG00000010663	5	NC_006092.5	43464141	43500704	+	130.193	1.27708	0.306675	4.16426	3.12358e-05	0.00172379
gene17792	ANKRD13B	---	ankyrin repeat domain 13B	100859164	ENSGALG00000032723	19	NC_006106.5	6219190	6226372	+	115.723	1.27031	0.414715	3.0631	0.00219058	0.0390909
gene10210	MANBAL14	---	mannosidase beta A lysosomal-like 14	101747507	ENSGALG00000040737	6	NC_006093.5	783581	793438	+	97.9146	1.26647	0.258484	4.89961	9.60275e-07	0.000106369
gene17527	BORL4	---	borealin-like 4	107057175	ENSGALG00000040694	19	NC_006106.5	202331	211659	-	571.602	1.25947	0.345637	3.64392	0.000268522	0.00842043
gene8989	IFITM5	Dspa1	interferon induced transmembrane protein 5	422992	ENSGALG00000004239	5	NC_006092.5	1821594	1823163	+	116.27	1.24682	0.402418	3.09831	0.00194625	0.0358774
gene23367	ELL2	---	elongation factor for RNA polymerase II 2	427119	ENSGALG00000014678	Z	NC_006127.5	57470369	57526804	+	183.443	1.24656	0.289165	4.3109	1.62593e-05	0.00100138
gene6937	TP53I3	---	tumor protein p53 inducible protein 3	421977	ENSGALG00000016502	3	NC_006090.5	104195020	104200199	-	39.0914	1.24604	0.407683	3.05639	0.0022402	0.0396013
gene23371	RFESD	---	Rieske Fe-S domain containing	427118	ENSGALG00000014673	Z	NC_006127.5	57610720	57613820	-	23.1943	1.23728	0.413047	2.99548	0.00274009	0.0460079
gene22314	BBS1	---	Bardet-Biedl syndrome 1	112530911	---	33	NC_008465.4	6630617	6634749	+	49.3484	1.22646	0.300357	4.08333	4.43945e-05	0.00227847
gene11412	COBLL1	---	cordon-bleu WH2 repeat protein like 1	424182	ENSGALG00000011068	7	NC_006094.5	20045082	20120988	+	165.675	1.22608	0.390249	3.14179	0.00167918	0.0322775
gene12043	RWDD3	---	RWD domain containing 3	424481	ENSGALG00000038421	8	NC_006095.5	13715182	13724548	-	186.492	1.22436	0.284108	4.3095	1.63623e-05	0.00100371
gene4787	RGS20	GzGAP	regulator of G protein signaling 20	395646	ENSGALG00000025941	2	NC_006089.5	110314125	110334584	+	187.912	1.22345	0.389311	3.14262	0.00167444	0.0322671
gene12079	EPHX4	ABHD7, EPHX3	epoxide hydrolase 4	424505	ENSGALG00000006019	8	NC_006095.5	14672392	14688897	-	192.511	1.22262	0.370941	3.296	0.000980719	0.0222061
gene12449	LRRC40	---	leucine rich repeat containing 40	424713	ENSGALG00000011301	8	NC_006095.5	29335722	29355992	-	373.286	1.21659	0.226896	5.36188	8.2362e-08	1.33487e-05
gene11367	METTL8	---	methyltransferase like 8	424154	ENSGALG00000009564	7	NC_006094.5	18037183	18066322	+	30.9078	1.21428	0.34429	3.5269	0.000420452	0.0115396
gene14526	EFCC1	C12H3ORF73, CCDC48	EF-hand and coiled-coil domain containing 1	415972	ENSGALG00000005024	12	NC_006099.5	5544285	5591236	-	76.001	1.2139	0.333377	3.64121	0.000271361	0.00847494
gene22261	LOC112530942	---	NADH-ubiquinone oxidoreductase chain 1-like	112530942	---	33	NC_008465.4	6250276	6252096	-	27183.1	1.21346	0.382825	3.16974	0.00152573	0.0302727
gene20294	LOC101748259	---	uncharacterized LOC101748259	101748259	ENSGALG00000043654	27	NC_006114.5	2358036	2375618	-	12963.2	1.20825	0.371515	3.25222	0.00114506	0.0245892
gene16670	YF5	Y-FA, YFV	MHC class I antigen YF5	427746	ENSGALG00000037165	16	NW_020109758.1	10436	13352	+	266.419	1.20576	0.406534	2.96594	0.00301762	0.0492185
gene881	C1QTNF6	---	C1q and TNF related 6	427908	ENSGALG00000027067	1	NC_006088.5	51437318	51445554	+	61.3971	1.20536	0.286617	4.20548	2.60525e-05	0.00149675
gene23361	FBN2	---	fibrillin 2	374203	ENSGALG00000014686	Z	NC_006127.5	56967287	57129904	-	47.3102	1.20112	0.364687	3.29356	0.000989276	0.0222612
gene23515	LOC112530674	---	E3 ubiquitin-protein ligase Topors-like	112530674	---	Z	NC_006127.5	66713201	66719061	-	913.009	1.1948	0.243589	4.905	9.34284e-07	0.00010424
gene17509	SWSAP1	---	SWIM-type zinc finger 7 associated protein 1	107050152	---	18	NC_006105.5	11369923	11373060	+	133.436	1.19045	0.398987	2.98368	0.00284809	0.0473053
gene1934	SIK1	SIK2, SNF1LK	salt inducible kinase 1	395417	ENSGALG00000041988	1	NC_006088.5	111210235	111240002	-	833.329	1.18913	0.386259	3.07858	0.0020799	0.037523
gene11690	RBM43	---	RNA binding motif protein 43	424313	ENSGALG00000012479	7	NC_006094.5	35095683	35101110	-	326.749	1.1815	0.216218	5.46439	4.64513e-08	8.22081e-06
gene20480	CD79B	---	CD79b molecule	419940	ENSGALG00000000251	27	NC_006114.5	4040794	4045230	-	680.051	1.17864	0.338684	3.48004	0.000501334	0.0131053
gene9133	CALCB	CALC, CALCA, CGRP	calcitonin related polypeptide beta	396256	ENSGALG00000006054	5	NC_006092.5	10768103	10802866	+	1096.31	1.17605	0.270719	4.34416	1.39812e-05	0.000885879
gene12344	DIO1	---	iodothyronine deiodinase 1	395940	ENSGALG00000010736	8	NC_006095.5	25457802	25462625	+	59.5101	1.16313	0.296775	3.91922	8.88344e-05	0.00378887
gene5208	TRIB1	---	tribbles pseudokinase 1	428386	ENSGALG00000036456	2	NC_006089.5	138852226	138864211	+	318.261	1.15124	0.205443	5.60369	2.09842e-08	4.35899e-06
gene23369	RHOBTB3	---	Rho related BTB domain containing 3	431569	ENSGALG00000014675	Z	NC_006127.5	57561619	57592777	-	95.9848	1.13388	0.307471	3.68778	0.000226221	0.00745608
gene7765	INPP4B	---	inositol polyphosphate-4-phosphatase type II B	422454	ENSGALG00000009880	4	NC_006091.5	30070542	30348874	-	290.865	1.12373	0.250826	4.48013	7.45974e-06	0.00052687
gene4974	CHMP4C	---	charged multivesicular body protein 4C	420201	ENSGALG00000043573	2	NC_006089.5	121412494	121426540	+	86.259	1.11753	0.346886	3.22161	0.00127473	0.0268128
gene6252	CNKSR3	MAGI1	CNKSR family member 3	421646	ENSGALG00000027159	3	NC_006090.5	50248791	50310868	-	138.748	1.11371	0.299347	3.72048	0.000198846	0.0067795
gene8435	KLB	---	klotho beta	425467	ENSGALG00000041663	4	NC_006091.5	69295093	69313096	-	60.5272	1.11296	0.346639	3.21072	0.00132403	0.0274362
gene10389	LOC112532686	---	uncharacterized LOC112532686	112532686	---	6	NC_006093.5	10966979	10972299	+	362.798	1.11105	0.305875	3.63237	0.000280828	0.00868256
gene22751	FBXO4	---	F-box protein 4	431586	ENSGALG00000014851	Z	NC_006127.5	13276713	13286534	+	72.5534	1.10935	0.318143	3.48696	0.000488552	0.0128366
gene6445	MCM9	---	minichromosome maintenance 9 homologous recombination repair factor	100857742	ENSGALG00000014883	3	NC_006090.5	62823008	62870429	+	160.32	1.10799	0.343635	3.22432	0.00126271	0.0265963
gene4834	CLVS1	RLBP1L1	clavesin 1	421141	ENSGALG00000043172	2	NC_006089.5	113184668	113283909	+	153.688	1.09871	0.278606	3.94361	8.02652e-05	0.00354268
gene10446	OIT3	---	oncoprotein induced transcript 3	423706	ENSGALG00000004345	6	NC_006093.5	11950263	11973318	-	52.9147	1.09446	0.2746	3.98564	6.72996e-05	0.00313055
gene17611	LOC101747302	---	uncharacterized LOC101747302	101747302	ENSGALG00000032816	19	NC_006106.5	2983671	2998392	-	70.1827	1.09044	0.316623	3.44397	0.000573232	0.0145645
gene9125	RIC3	---	RIC3 acetylcholine receptor chaperone	423059	ENSGALG00000005971	5	NC_006092.5	10430339	10448423	+	75.8187	1.08939	0.277203	3.92993	8.49717e-05	0.00367502
gene17659	STYXL1	DUSP24	serine/threonine/tyrosine interacting like 1	417518	ENSGALG00000001963	19	NC_006106.5	4442783	4452783	+	62.5925	1.08136	0.31939	3.38569	0.000710002	0.0173808
gene7806	SH3D19	---	SH3 domain containing 19	422478	ENSGALG00000010081	4	NC_006091.5	33241343	33322918	-	223.597	1.07207	0.299614	3.57818	0.000345996	0.0101254
gene8408	BEND4	CCDC4	BEN domain containing 4	422777	ENSGALG00000014242	4	NC_006091.5	68290439	68330909	+	80.7253	1.06964	0.314053	3.40593	0.000659388	0.0163752
gene10949	FAM53B	---	family with sequence similarity 53 member B	768603	ENSGALG00000009718	6	NC_006093.5	33068397	33118252	-	1867.44	1.05867	0.222308	4.76217	1.9152e-06	0.000182027
gene9134	CYP2R1	---	cytochrome P450 family 2 subfamily R member 1	423065	ENSGALG00000006050	5	NC_006092.5	10781236	10790719	-	119.433	1.05584	0.271089	3.89482	9.82699e-05	0.00410044
gene13530	PDE8A	---	phosphodiesterase 8A	415455	ENSGALG00000005992	10	NC_006097.5	11372142	11505380	+	226.958	1.05124	0.296844	3.54137	0.000398054	0.011184
gene17157	FN3K	---	fructosamine 3 kinase	417335	ENSGALG00000001531	18	NC_006105.5	3342103	3350109	-	45.317	1.02865	0.339327	3.03143	0.00243397	0.042155
gene13507	SHC4	---	SHC adaptor protein 4	426482	ENSGALG00000005011	10	NC_006097.5	10820873	10847603	-	385.323	1.0239	0.333485	3.0703	0.00213847	0.0383307
gene9324	INCENPL	---	inner centromere protein antigens 135/155kDa-like	423138	ENSGALG00000007525	5	NC_006092.5	17320114	17337398	-	53.9553	1.02057	0.324736	3.14277	0.00167356	0.0322671
gene15387	LOC107049815	---	uncharacterized LOC107049815	107049815	---	13	NC_006100.5	18952247	18991018	+	163.139	1.01942	0.314061	3.24593	0.00117067	0.0250272
gene927	BTBD11	---	BTB domain containing 11	771493	ENSGALG00000039595	1	NC_006088.5	53370683	53545366	-	369.69	1.01474	0.23172	4.37915	1.19145e-05	0.000777432
gene12032	PLPPR2	LPPR5, PAP2, PAP2D, PLPPR5	phospholipid phosphatase related 2	424477	ENSGALG00000005470	8	NC_006095.5	12633479	12759766	+	136.882	1.00163	0.317452	3.15523	0.00160373	0.0314957
gene10142	CDKL1	---	cyclin dependent kinase like 1	423575	ENSGALG00000012295	5	NC_006092.5	57939080	57947538	-	105.535	0.999518	0.310976	3.21413	0.00130838	0.0272601
gene20312	LOC101752222	---	uncharacterized LOC101752222	101752222	---	27	NC_006114.5	2623328	2627742	-	57.494	0.997061	0.275361	3.62092	0.000293555	0.00896799
gene6603	ANKRD6	---	ankyrin repeat domain 6	421813	ENSGALG00000015768	3	NC_006090.5	75545464	75651246	-	441.075	0.995849	0.317299	3.13852	0.00169803	0.0324778
gene16632	BTN1	B-BTN1	B-butyrophilin 1	768783	ENSGALG00000037648	16	NC_006103.5	2529849	2544068	+	94.1593	-0.996401	0.328793	-3.03048	0.00244168	0.0422411
gene19414	NECTIN1	---	nectin cell adhesion molecule 1	100857875	ENSGALG00000039196	24	NC_006111.5	4060551	4132678	+	253.407	-0.997661	0.306087	-3.2594	0.00111647	0.0242118
gene14566	CCDC66	---	coiled-coil domain containing 66	415997	ENSGALG00000005450	12	NC_006099.5	8752365	8793204	+	143.597	-1.00098	0.318175	-3.146	0.0016552	0.032155
gene14146	CDH11	---	cadherin 11	415797	ENSGALG00000039985	11	NC_006098.5	12119373	12198657	+	242.609	-1.00144	0.33631	-2.97772	0.00290404	0.0478731
gene1782	CXADR	TSTD1	CXADR Ig-like cell adhesion molecule	418473	ENSGALG00000015701	1	NC_006088.5	100685486	100716756	+	653.22	-1.00326	0.332683	-3.01565	0.00256428	0.0437719
gene18088	PKIG	---	protein kinase (cAMP-dependent catalytic) inhibitor gamma	419195	ENSGALG00000031331	20	NC_006107.5	5369169	5382842	-	437.603	-1.00502	0.300007	-3.34997	0.000808196	0.0191109
gene16949	CACFD1	C17H9ORF7, D9S2135, FLOWER	calcium channel flower domain containing 1	417151	ENSGALG00000034132	17	NC_006104.5	7222068	7235919	+	156.705	-1.00613	0.231922	-4.33823	1.43633e-05	0.000906357
gene2196	MID1	---	midline 1	373920	ENSGALG00000038504	1	NC_006088.5	125858499	126107977	+	100.96	-1.00677	0.291919	-3.44881	0.000563064	0.0144443
gene339	MAPK11	---	mitogen-activated protein kinase 11	417739	ENSGALG00000040023	1	NC_006088.5	20564339	20594716	-	118.438	-1.01768	0.245882	-4.1389	3.4898e-05	0.00187876
gene1641	MYH15	MYH6, P-MHC, VMHC1	myosin heavy chain 15	395534	ENSGALG00000015358	1	NC_006088.5	88760859	88807429	-	109.222	-1.02368	0.289725	-3.53326	0.000410462	0.0113667
gene9245	LOC425462	---	malignant fibrous histiocytoma-amplified sequence 1 homolog	425462	ENSGALG00000044313	5	NC_006092.5	16056644	16065411	-	131.696	-1.03102	0.283274	-3.63968	0.000272979	0.00849102
gene2665	RUBCNL	C1H13ORF18, KIAA0226L	RUN and cysteine rich domain containing beclin 1 interacting protein like	418854	ENSGALG00000016988	1	NC_006088.5	169433550	169453972	-	238.944	-1.03169	0.244726	-4.21568	2.49024e-05	0.00144144
gene9116	ST5	---	suppression of tumorigenicity 5	423055	ENSGALG00000030374	5	NC_006092.5	9838713	9989613	+	719.054	-1.03685	0.206727	-5.01556	5.28803e-07	6.41101e-05
gene8096	STBD1	---	starch binding domain 1	422637	ENSGALG00000027872	4	NC_006091.5	49898186	49899877	-	51.2672	-1.04155	0.337473	-3.08631	0.00202656	0.0369366
gene21070	HOMER3	---	homer scaffold protein 3	420115	ENSGALG00000003058	28	NC_006115.5	3774743	3814238	+	161.13	-1.04211	0.287447	-3.62539	0.000288531	0.00884961
gene11588	AMHR2	---	anti-Mullerian hormone receptor type II	424261	ENSGALG00000012055	7	NC_006094.5	28121632	28149458	+	64.279	-1.04369	0.303608	-3.43763	0.000586829	0.0148609
gene592	LOC101751742	---	uncharacterized LOC101751742	101751742	---	1	NC_006088.5	43327479	43354563	+	44.7559	-1.0455	0.346273	-3.01928	0.00253372	0.0433866
gene18455	TP73	---	tumor protein p73	419382	ENSGALG00000001006	21	NC_006108.5	946406	979523	-	162.031	-1.04699	0.221568	-4.72535	2.29721e-06	0.00020806
gene23166	CTSV	CTSL, CTSL1, CTSL2	cathepsin V	427466	ENSGALG00000012610	Z	NC_006127.5	41420069	41425489	+	2240.65	-1.04936	0.334879	-3.13355	0.00172705	0.0328009
gene15489	CHST12	---	carbohydrate sulfotransferase 12	416469	ENSGALG00000004276	14	NC_006101.5	3534775	3541865	+	988.212	-1.05029	0.213333	-4.92323	8.51257e-07	9.63735e-05
gene15080	ADRB2	---	adrenoceptor beta 2	427623	ENSGALG00000040035	13	NC_006100.5	9345501	9370884	-	166.909	-1.05203	0.219728	-4.7879	1.68537e-06	0.000166344
gene23169	FBP1	---	fructose-bisphosphatase 1	395218	ENSGALG00000012613	Z	NC_006127.5	41459118	41468776	-	184.349	-1.0528	0.345545	-3.04679	0.00231302	0.0407123
gene2008	CYBB	Nox2	cytochrome b-245 beta chain	418581	ENSGALG00000016261	1	NC_006088.5	114457427	114490482	-	364.946	-1.05309	0.297968	-3.53423	0.000408972	0.0113511
gene10907	PLPP4	PPAPDC1A	phospholipid phosphatase 4	428987	ENSGALG00000029020	6	NC_006093.5	31468867	31524842	+	68.4462	-1.05562	0.324129	-3.25678	0.00112683	0.0243676
gene1908	RIPK4	---	receptor interacting serine/threonine kinase 4	418529	ENSGALG00000040189	1	NC_006088.5	110341113	110362079	-	79.5156	-1.05627	0.299142	-3.53101	0.000413975	0.0114025
gene10944	CHST15	GALNAC4S-6ST	carbohydrate sulfotransferase 15	423952	ENSGALG00000009704	6	NC_006093.5	32816682	32859776	-	277.83	-1.05902	0.251351	-4.21331	2.51659e-05	0.00145123
gene7165	HEPH	---	hephaestin	422168	ENSGALG00000037410	4	NC_006091.5	297492	321556	+	180.849	-1.06072	0.307852	-3.44554	0.00056991	0.014519
gene3915	CCR2	CCR5-L	C-C motif chemokine receptor 2	420696	ENSGALG00000011733	2	NC_006089.5	42632311	42640006	-	277.838	-1.06376	0.317318	-3.35235	0.000801279	0.0190685
gene5998	SRD5A2	---	steroid 5 alpha-reductase 2	772291	ENSGALG00000010625	3	NC_006090.5	33837372	33858136	+	114.456	-1.0681	0.332415	-3.21316	0.00131282	0.0272787
gene18584	EPHA2	---	EPH receptor A2	771550	ENSGALG00000039895	21	NC_006108.5	4323472	4331800	-	112.46	-1.07021	0.23185	-4.61594	3.91323e-06	0.000312187
gene11293	ZNF385B	ZNF533	zinc finger protein 385B	424124	ENSGALG00000009012	7	NC_006094.5	14824843	14975913	+	178.036	-1.07206	0.266479	-4.02307	5.74441e-05	0.00280783
gene10621	CXCL12	SDF1	C-X-C motif chemokine ligand 12	395180	ENSGALG00000041346	6	NC_006093.5	19846895	19957347	-	996.007	-1.075	0.329395	-3.26357	0.00110019	0.0240278
gene13993	CAPNS2	CAPNS1	calpain small subunit 2	770982	ENSGALG00000045050	11	NC_006098.5	3663037	3664404	-	166.653	-1.07529	0.230089	-4.67338	2.96279e-06	0.000247924
gene4253	DSP	---	desmoplakin	420869	ENSGALG00000012790	2	NC_006089.5	64524237	64561360	-	866.074	-1.08034	0.296233	-3.64692	0.000265402	0.00838644
gene1962	NDP	---	NDP norrin cystine knot growth factor	418560	ENSGALG00000016222	1	NC_006088.5	112500373	112520395	+	41.9414	-1.08373	0.327795	-3.30612	0.000945973	0.0214825
gene23284	NANS	---	N-acetylneuraminate synthase	427283	ENSGALG00000015320	Z	NC_006127.5	52098362	52107256	-	1348.41	-1.08648	0.355485	-3.05634	0.00224057	0.0396013
gene3510	THNSL1	---	threonine synthase like 1	100859434	ENSGALG00000007677	2	NC_006089.5	16720751	16731084	-	234.631	-1.08911	0.274419	-3.96879	7.22395e-05	0.00326179
gene19289	CCT3	---	chaperonin containing TCP1 subunit 3	425644	ENSGALG00000039205	23	NC_006110.5	6102003	6112629	-	590.924	-1.09543	0.267211	-4.09951	4.14019e-05	0.00216825
gene4073	STK17A	---	serine/threonine kinase 17a	420775	ENSGALG00000031117	2	NC_006089.5	51496731	51521460	+	135.674	-1.09849	0.298904	-3.67505	0.000237806	0.00769223
gene12593	NEU2	---	neuraminidase 2	107049056	ENSGALG00000037467	9	NC_006096.5	1255033	1289875	+	142.521	-1.11213	0.317849	-3.49894	0.000467118	0.0124468
gene2823	ATP8A2	---	ATPase phospholipid transporting 8A2	418936	ENSGALG00000017106	1	NC_006088.5	178053063	178368323	+	27.9076	-1.12467	0.34955	-3.21747	0.00129328	0.0270552
gene12268	MOB3C	MOBKL2C	MOB kinase activator 3C	424615	ENSGALG00000025946	8	NC_006095.5	22179848	22194222	-	211.988	-1.12952	0.298602	-3.78268	0.00015515	0.00566077
gene11964	LAMC2	---	laminin subunit gamma 2	408043	ENSGALG00000004627	8	NC_006095.5	7905360	7919505	+	199.159	-1.13001	0.295507	-3.82398	0.000131315	0.00499224
gene18304	CTSA	PPGB	cathepsin A	428163	ENSGALG00000006876	20	NC_006107.5	10519011	10532725	+	1027.92	-1.13152	0.239697	-4.72064	2.35102e-06	0.000209004
gene1716	LOC396098	Bu-1, Bu-1b	B6.1	396098	ENSGALG00000015461	1	NC_006088.5	93336817	93346677	+	274.875	-1.132	0.279439	-4.05097	5.1005e-05	0.00250902
gene13143	ARHGEF26	---	Rho guanine nucleotide exchange factor 26	429163	ENSGALG00000010352	9	NC_006096.5	23359595	23402008	-	228.113	-1.13517	0.314632	-3.60793	0.000308654	0.00935502
gene10612	WDFY4	---	WDFY family member 4	423781	ENSGALG00000006165	6	NC_006093.5	19267413	19386016	+	702.503	-1.14031	0.315919	-3.6095	0.000306786	0.00931673
gene2742	FREM2	---	FRAS1 related extracellular matrix protein 2	418893	ENSGALG00000033671	1	NC_006088.5	172657847	172776158	-	109.552	-1.14568	0.386424	-2.96482	0.00302864	0.0492784
gene2438	TNFSF13B	---	TNF superfamily member 13b	374229	ENSGALG00000016852	1	NC_006088.5	141624407	141642881	-	123.728	-1.15016	0.327951	-3.50711	0.000453005	0.0121939
gene4899	SLCO5A1	---	solute carrier organic anion transporter family member 5A1	420174	ENSGALG00000029842	2	NC_006089.5	116356728	116429177	-	161.798	-1.15465	0.373738	-3.08947	0.00200512	0.0366951
gene12736	GPR35	---	G protein-coupled receptor 35	424833	ENSGALG00000037223	9	NC_006096.5	5485166	5489265	+	526.913	-1.15739	0.312901	-3.6989	0.00021654	0.00726375
gene24331	LOC112531456	---	uncharacterized LOC112531456	112531456	---	Un	NW_020110167.1	857756	864441	+	33.4487	-1.15768	0.386963	-2.99171	0.0027742	0.0464792
gene2855	GJB2	---	gap junction protein beta 2	428083	ENSGALG00000022720	1	NC_006088.5	180294098	180307555	+	296.53	-1.15992	0.360443	-3.21805	0.00129064	0.0270368
gene198	KIAA1324L	---	KIAA1324 like	418645	ENSGALG00000030324	1	NC_006088.5	8090516	8183607	+	76.956	-1.16025	0.305065	-3.8033	0.000142782	0.00529739
gene12312	RAB3B	---	RAB3B member RAS oncogene family	424636	ENSGALG00000010567	8	NC_006095.5	24549333	24596574	-	94.3991	-1.16303	0.338718	-3.43361	0.000595608	0.0150584
gene16779	GSL	---	glutamine synthetase-like	417253	ENSGALG00000008518	17	NC_006104.5	2302838	2310829	+	186.859	-1.16742	0.338763	-3.44614	0.000568666	0.014519
gene20222	TREM-B2	TREM-B2V1, TREM-B2V2, TREM-B2v3, TREML2	triggering receptor expressed on myeloid cells B2	768582	ENSGALG00000023780	26	NC_006113.5	4755124	4761512	-	45.6997	-1.16968	0.386507	-3.02629	0.00247578	0.0427207
gene4966	PAG1	---	phosphoprotein membrane anchor with glycosphingolipid microdomains 1	420195	ENSGALG00000034188	2	NC_006089.5	121103429	121213931	-	1624.02	-1.17335	0.325898	-3.60036	0.000317775	0.00955623
gene11683	LYPD6B	---	LY6/PLAUR domain containing 6B	424310	ENSGALG00000028759	7	NC_006094.5	34837325	34871773	+	55.8218	-1.17732	0.371624	-3.16804	0.00153471	0.0304117
gene2128	RAI2	---	retinoic acid induced 2	418614	ENSGALG00000016538	1	NC_006088.5	122146193	122179404	-	117.68	-1.17836	0.362214	-3.25322	0.00114105	0.0245374
gene18260	DUSP15	---	dual specificity phosphatase 15	419277	ENSGALG00000021017	20	NC_006107.5	10068953	10075652	-	72.6729	-1.17945	0.351984	-3.35087	0.000805594	0.0191109
gene8111	SLC4A4	---	solute carrier family 4 member 4	422649	ENSGALG00000031105	4	NC_006091.5	50167863	50376565	+	302.756	-1.17989	0.374284	-3.15239	0.00161938	0.0317221
gene9658	LOC107053511	---	uncharacterized LOC107053511	107053511	---	5	NC_006092.5	34601226	34618137	+	89.9981	-1.18118	0.299834	-3.93945	8.16673e-05	0.00357225
gene10848	VWA2	---	von Willebrand factor A domain containing 2	423907	ENSGALG00000008980	6	NC_006093.5	28683987	28701324	+	34.6633	-1.18436	0.388947	-3.04505	0.0023264	0.0407504
gene13981	ESRP2	RBM35B	epithelial splicing regulatory protein 2	415710	ENSGALG00000003374	11	NC_006098.5	3254611	3298217	+	144.827	-1.18747	0.301373	-3.9402	8.1413e-05	0.00357225
gene2801	FLT3	---	fms related tyrosine kinase 3	100858422	ENSGALG00000035726	1	NC_006088.5	177355418	177390462	+	154.712	-1.18863	0.265849	-4.47106	7.78329e-06	0.000547211
gene7376	XKRX	---	XK related X-linked	771005	ENSGALG00000006637	4	NC_006091.5	5137595	5145551	+	187.756	-1.18928	0.367116	-3.23953	0.00119728	0.025462
gene17031	PTGS1	---	prostaglandin-endoperoxide synthase 1 (prostaglandin G/H synthase and cyclooxygenase)	427752	ENSGALG00000001314	17	NC_006104.5	9061864	9071110	+	57.8035	-1.19222	0.351085	-3.39583	0.000684219	0.0168559
gene11197	RFTN2	---	raftlin family member 2	424062	ENSGALG00000036471	7	NC_006094.5	10250112	10278919	-	292.984	-1.1949	0.319909	-3.73512	0.000187625	0.00653587
gene15611	SYNGR3	---	synaptogyrin 3	416548	ENSGALG00000005589	14	NC_006101.5	6577048	6600233	+	1539.38	-1.20466	0.180348	-6.67964	2.39524e-11	1.22932e-08
gene3667	SCIN	---	scinderin	420588	ENSGALG00000010770	2	NC_006089.5	26738375	26787923	+	1511.86	-1.20766	0.405062	-2.98142	0.00286912	0.0475009
gene1590	COL8A1	---	collagen type VIII alpha 1 chain	418378	ENSGALG00000015253	1	NC_006088.5	85381328	85470456	-	62.4142	-1.21511	0.407064	-2.98506	0.0028352	0.047142
gene8262	ADH1C	ADH-1, ADH1, ADH1B	alcohol dehydrogenase 1C (class I) gamma polypeptide	771920	ENSGALG00000030614	4	NC_006091.5	59984674	59995027	-	287.815	-1.21739	0.341336	-3.56656	0.000361704	0.0103398
gene15279	SPOCK1	---	SPARC/osteonectin cwcv and kazal like domains proteoglycan 1	416304	ENSGALG00000006258	13	NC_006100.5	15286688	15544243	-	38.5992	-1.21956	0.366975	-3.32327	0.000889681	0.0205682
gene514	RAB3IP	---	RAB3A interacting protein	417850	ENSGALG00000009959	1	NC_006088.5	35682030	35711342	+	68.1403	-1.22096	0.319469	-3.82185	0.000132455	0.0050232
gene18605	NBL1	MINOS1-NBL1	neuroblastoma 1 DAN family BMP antagonist	373952	ENSGALG00000040297	21	NC_006108.5	4771780	4781256	+	267.327	-1.22309	0.326211	-3.74939	0.000177268	0.00624577
gene10220	LOC101747373	---	uncharacterized LOC101747373	101747373	---	6	NC_006093.5	941247	953624	+	98.4439	-1.22313	0.285808	-4.27954	1.87281e-05	0.00113081
gene5284	LOC101747868	---	ly6/PLAUR domain-containing protein 2-like	101747868	ENSGALG00000046632	2	NC_006089.5	148295243	148301530	+	84.8085	-1.22672	0.400803	-3.06066	0.00220848	0.0393109
gene23007	PDCD1LG2	---	programmed cell death 1 ligand 2	427225	ENSGALG00000031794	Z	NC_006127.5	27685248	27700874	+	394.143	-1.22791	0.296885	-4.13598	3.53449e-05	0.00188306
gene18544	SLC2A5	---	solute carrier family 2 member 5	419438	ENSGALG00000002466	21	NC_006108.5	3244227	3269022	-	44.5223	-1.23068	0.3491	-3.52528	0.000423029	0.0115583
gene12306	TTC39A	C8H1ORF34	tetratricopeptide repeat domain 39A	424632	ENSGALG00000010540	8	NC_006095.5	24365431	24411640	-	84.1882	-1.23221	0.334085	-3.68832	0.000225742	0.00745608
gene8984	PKP3	---	plakophilin 3	422994	ENSGALG00000004260	5	NC_006092.5	1782404	1792449	-	42.2575	-1.23443	0.39194	-3.14953	0.00163533	0.0319533
gene1911	C2CD2	---	C2 calcium dependent domain containing 2	418532	ENSGALG00000016148	1	NC_006088.5	110422260	110460425	-	1061.94	-1.23676	0.254935	-4.85128	1.22665e-06	0.000129361
gene10640	HTR7	---	5-hydroxytryptamine (serotonin) receptor 7 adenylate cyclase-coupled	423794	ENSGALG00000040549	6	NC_006093.5	20420099	20455193	-	98.2027	-1.24257	0.379479	-3.2744	0.00105887	0.0234581
gene3558	PTER	---	phosphotriesterase related	420525	ENSGALG00000008728	2	NC_006089.5	20127429	20148700	-	475.015	-1.2437	0.311644	-3.99077	6.5859e-05	0.00308216
gene19503	CXCR5	BLR1, CRL1	C-X-C motif chemokine receptor 5	419784	ENSGALG00000007675	24	NC_006111.5	5596566	5604486	+	204.602	-1.24487	0.342234	-3.63749	0.000275312	0.00852913
gene5608	LAMP5	C3H20ORF103	lysosomal associated membrane protein family member 5	416732	ENSGALG00000008918	3	NC_006090.5	14045650	14055302	-	55.5696	-1.24645	0.419668	-2.9701	0.00297707	0.0486603
gene20136	C26H6ORF132	---	chromosome 6 open reading frame 132	101750708	ENSGALG00000028570	26	NC_006113.5	3194980	3210241	+	135.143	-1.2502	0.335885	-3.72211	0.000197564	0.0067795
gene10423	TSPAN15	---	tetraspanin 15	423699	ENSGALG00000004257	6	NC_006093.5	11622106	11633638	+	84.5928	-1.25116	0.294667	-4.24602	2.17604e-05	0.00128863
gene3990	GPR141	---	G protein-coupled receptor 141	420733	ENSGALG00000032363	2	NC_006089.5	46193308	46214571	-	71.9299	-1.25304	0.377658	-3.31792	0.000906902	0.0207791
gene4725	DSG2	---	desmoglein 2	428529	ENSGALG00000015142	2	NC_006089.5	106086140	106108980	+	610.539	-1.2542	0.307428	-4.07967	4.50999e-05	0.00229935
gene1335	CD86	---	CD86 molecule	427944	ENSGALG00000014362	1	NC_006088.5	77308261	77320607	+	69.0713	-1.25671	0.351182	-3.57852	0.000345546	0.0101254
gene2055	C1HXORF21	---	chromosome X open reading frame 21	100857674	ENSGALG00000016286	1	NC_006088.5	116112649	116121687	+	42.712	-1.25945	0.384367	-3.27668	0.00105034	0.0233701
gene19607	LOC112530279	---	uncharacterized LOC112530279	112530279	---	25	NC_006112.4	624412	626360	-	440.46	-1.25973	0.244377	-5.15487	2.53802e-07	3.49498e-05
gene1016	PTN	HB-GAM, HBBM, HBGF-8, HBNF, OSF-1	pleiotrophin	418125	ENSGALG00000040493	1	NC_006088.5	57668138	57738114	+	86.5735	-1.27143	0.400022	-3.1784	0.00148088	0.0297277
gene6365	VNN1	VNN2, VNN2VNN3, VNN3	vanin 1	421702	ENSGALG00000013993	3	NC_006090.5	56891103	56908311	+	365.151	-1.27636	0.427125	-2.98826	0.00280572	0.0468036
gene9943	EXOC3L4	C5H14ORF73	exocyst complex component 3 like 4	423476	ENSGALG00000011443	5	NC_006092.5	50296572	50322832	+	375.93	-1.2779	0.278936	-4.58135	4.61986e-06	0.000357447
gene5467	FLRT3	---	fibronectin leucine rich transmembrane protein 3	428552	ENSGALG00000008716	3	NC_006090.5	4681080	4694794	-	91.0508	-1.2787	0.315175	-4.05711	4.96834e-05	0.00245684
gene22627	LOC100857191	---	c-C motif chemokine 26-like	100857191	ENSGALG00000046192	Z	NC_006127.5	8370306	8372989	-	4548.81	-1.27908	0.379124	-3.37378	0.000741437	0.0180631
gene15182	HAVCR1	---	hepatitis A virus cellular receptor 1	416249	ENSGALG00000017362	13	NC_006100.5	12164043	12173100	+	283.738	-1.28429	0.234956	-5.4661	4.60052e-08	8.22081e-06
gene16207	VPS29L	---	VPS29 retromer complex component-like	416931	ENSGALG00000005951	15	NC_006102.5	8240432	8242758	-	34.6829	-1.28518	0.366968	-3.50215	0.000461512	0.0124012
gene1475	SIDT1	---	SID1 transmembrane family member 1	418321	ENSGALG00000014812	1	NC_006088.5	80052656	80093243	-	85.0504	-1.2896	0.402251	-3.20595	0.00134616	0.0278212
gene17950	IGSF1	FCR, IGSF1L3	immunoglobulin superfamily member 1	419114	ENSGALG00000030005	20	NC_006107.5	71558	75275	+	76.7655	-1.29092	0.366561	-3.52171	0.000428767	0.0116638
gene18352	BMP7	---	bone morphogenetic protein 7	395494	ENSGALG00000007668	20	NC_006107.5	11681928	11726093	+	96.9113	-1.29187	0.395513	-3.26633	0.00108953	0.0238967
gene999	RAB19	---	RAB19 member RAS oncogene family	418113	ENSGALG00000012850	1	NC_006088.5	56771265	56775419	+	24.4202	-1.29229	0.391443	-3.30133	0.000962266	0.0218203
gene7373	MCF2	---	MCF.2 cell line derived transforming sequence	422253	ENSGALG00000006562	4	NC_006091.5	5023347	5073394	-	252.244	-1.29879	0.36666	-3.54222	0.000396773	0.0111684
gene1378	ENO2	---	enolase 2	395689	ENSGALG00000014528	1	NC_006088.5	77953530	77962833	+	32.1482	-1.29931	0.371052	-3.50168	0.000462327	0.0124015
gene1121	SLCO1B3	OATP1B3	solute carrier organic anion transporter family member 1B3	418187	ENSGALG00000019277	1	NC_006088.5	65167287	65185448	+	68.3134	-1.29944	0.350026	-3.7124	0.000205301	0.00696259
gene10602	ANXA8L1	ANXA8, ANXA8L2	annexin A8 like 1	423774	ENSGALG00000005956	6	NC_006093.5	18712490	18726058	-	381.113	-1.30257	0.350923	-3.71185	0.000205753	0.00696259
gene21681	LOC107049469	---	uncharacterized LOC107049469	107049469	---	31	NC_028740.2	5611737	5613521	-	1142.89	-1.31103	0.309039	-4.24228	2.21258e-05	0.00130027
gene2483	GPR18	---	G protein-coupled receptor 18	100858263	ENSGALG00000022750	1	NC_006088.5	146060182	146065443	+	190.428	-1.31217	0.229106	-5.72734	1.02016e-08	2.407e-06
gene9576	PLEK2	---	pleckstrin 2	423278	ENSGALG00000009562	5	NC_006092.5	29157304	29165785	-	136.225	-1.31626	0.425904	-3.09051	0.0019981	0.0366684
gene20050	CDKN1A	CIP1	cyclin dependent kinase inhibitor 1A	378914	ENSGALG00000028318	26	NC_006113.5	1600491	1602395	+	207.012	-1.325	0.436013	-3.03889	0.00237449	0.0414043
gene2796	SLC46A3	---	solute carrier family 46 member 3	418924	ENSGALG00000017089	1	NC_006088.5	177110945	177124883	+	419.194	-1.32984	0.41786	-3.18249	0.00146016	0.029504
gene3120	P2RY6	P2RY3, P2Y3	pyrimidinergic receptor P2Y6	396114	ENSGALG00000017327	1	NC_006088.5	196443820	196444982	-	79.3083	-1.33217	0.370814	-3.59254	0.000327469	0.00979037
gene7108	CYP2AC2	---	cytochrome P450 family 2 subfamily AC polypeptide 2	107049058	ENSGALG00000046639	3	NC_006090.5	108782855	108791924	+	17.3876	-1.33623	0.431086	-3.09969	0.00193723	0.0358074
gene14288	CDH1	---	cadherin 1	415860	ENSGALG00000000608	11	NC_006098.5	18870441	18879210	+	640.32	-1.34088	0.337955	-3.96762	7.25942e-05	0.00326822
gene545	CSRP2	BETA-CRP, CRP2	cysteine and glycine rich protein 2	396128	ENSGALG00000029921	1	NC_006088.5	38319984	38327780	-	2121.4	-1.34285	0.295152	-4.54969	5.37256e-06	0.000397699
gene15183	TIMD4	Tim1, Tim4	T-cell immunoglobulin and mucin domain containing 4	416250	ENSGALG00000003876	13	NC_006100.5	12174392	12188986	+	396.516	-1.34528	0.239199	-5.62412	1.86454e-08	4.04342e-06
gene23825	PAX5	Pax5B	paired box 5	387330	ENSGALG00000016431	Z	NC_006127.5	82009127	82122598	+	256.001	-1.3464	0.366766	-3.671	0.000241605	0.0077547
gene3979	DCLK3	---	doublecortin like kinase 3	776499	ENSGALG00000034493	2	NC_006089.5	45847446	45873749	-	81.4509	-1.34679	0.377638	-3.56637	0.000361965	0.0103398
gene10856	ATRNL1	---	attractin like 1	423915	ENSGALG00000009152	6	NC_006093.5	29095954	29516134	+	115.261	-1.34935	0.378265	-3.5672	0.000360813	0.0103398
gene17156	ZNF750	---	zinc finger protein 750	101750712	ENSGALG00000001518	18	NC_006105.5	3306145	3314503	+	45.5396	-1.35198	0.382539	-3.53423	0.000408964	0.0113511
gene6692	CD109	---	CD109 molecule	421862	ENSGALG00000015910	3	NC_006090.5	81361642	81450588	-	26.301	-1.35582	0.429129	-3.15946	0.0015806	0.0311209
gene6224	LRP11	---	LDL receptor related protein 11	421629	ENSGALG00000019987	3	NC_006090.5	48355504	48374180	-	293.779	-1.36322	0.45972	-2.96532	0.00302366	0.0492649
gene9165	LDHA	---	lactate dehydrogenase A	396221	ENSGALG00000006300	5	NC_006092.5	12754120	12760009	+	1410.97	-1.36495	0.271528	-5.0269	4.98469e-07	6.09121e-05
gene18895	SLC4A5	---	solute carrier family 4 member 5	425261	ENSGALG00000032146	22	NC_006109.5	3874479	3902778	-	110.03	-1.367	0.280577	-4.87209	1.10425e-06	0.000117256
gene8671	REEP1	---	receptor accessory protein 1	771776	ENSGALG00000015786	4	NC_006091.5	85496173	85557915	-	132.036	-1.3675	0.301808	-4.53102	5.86993e-06	0.000428338
gene9150	USH1C	---	USH1 protein network component harmonin	423073	ENSGALG00000006192	5	NC_006092.5	12148419	12194185	-	101.875	-1.37025	0.333539	-4.10822	3.98728e-05	0.0020953
gene16482	LOC112533558	---	uncharacterized LOC112533558	112533558	---	16	NC_006103.5	1573339	1576104	-	29.862	-1.3731	0.362199	-3.79101	0.000150035	0.00548715
gene14767	PDZRN3	---	PDZ domain containing ring finger 3	416099	ENSGALG00000007819	12	NC_006099.5	17006355	17127212	-	146.662	-1.37454	0.259653	-5.29375	1.19836e-07	1.84512e-05
gene11053	UNC80	C7H2ORF21	unc-80 homolog NALCN channel complex subunit	424003	ENSGALG00000041563	7	NC_006094.5	2587617	2709204	+	312.784	-1.3773	0.346298	-3.97721	6.97277e-05	0.00320477
gene9547	CCDC177	---	coiled-coil domain containing 177	101748318	ENSGALG00000026215	5	NC_006092.5	28176454	28181017	+	235.139	-1.37783	0.347026	-3.97039	7.17555e-05	0.00324947
gene779	MEI1	---	meiotic double-stranded break formation protein 1	417985	ENSGALG00000031186	1	NC_006088.5	49519910	49553734	-	55.2683	-1.38247	0.345967	-3.99597	6.44295e-05	0.00305237
gene8123	RASSF6	---	Ras association domain family member 6	422653	ENSGALG00000011664	4	NC_006091.5	50874477	50902657	-	90.976	-1.38379	0.316438	-4.37303	1.22534e-05	0.000792716
gene10349	RHOBTB1	---	Rho related BTB domain containing 1	423664	ENSGALG00000003073	6	NC_006093.5	9336300	9386658	+	41.807	-1.38403	0.413572	-3.34652	0.000818316	0.019295
gene4925	JPH1	---	junctophilin 1	420190	ENSGALG00000035845	2	NC_006089.5	118109762	118189450	-	88.1486	-1.38719	0.458839	-3.02326	0.00250064	0.0430676
gene4715	CDH2	---	cadherin 2	414745	ENSGALG00000015132	2	NC_006089.5	104786665	104900468	-	235.889	-1.38839	0.372922	-3.72301	0.00019686	0.0067795
gene20842	MFSD12	C28H19ORF28, PP3501	major facilitator superfamily domain containing 12	420074	ENSGALG00000000795	28	NC_006115.5	1155052	1161689	+	435.171	-1.39073	0.253098	-5.49483	3.91084e-08	7.16847e-06
gene10840	PLEKHS1	---	pleckstrin homology domain containing S1	101750407	ENSGALG00000020679	6	NC_006093.5	28482246	28496658	+	137.9	-1.39089	0.267138	-5.20666	1.92271e-07	2.84654e-05
gene16516	MHCIY	---	MHC-like class I Y	768350	ENSGALG00000033680	16	NC_006103.5	1913572	1916767	-	558.984	-1.39203	0.321882	-4.32465	1.52772e-05	0.000956191
gene4407	C2H5ORF49	---	chromosome 5 open reading frame 49	100857376	ENSGALG00000027654	2	NC_006089.5	79217885	79235238	-	16.6162	-1.3937	0.466474	-2.98773	0.00281057	0.0468336
gene21074	GDF3	CVG1, GDF1	growth differentiation factor 3	396132	ENSGALG00000003161	28	NC_006115.5	3843493	3845584	+	680.812	-1.39372	0.322459	-4.32217	1.54503e-05	0.000963112
gene16637	BLEC1	B-LEC, Blec, CLEC2D, TCLEC2D	C-type lectin-like receptor 1	404776	ENSGALG00000028659	16	NC_006103.5	2560956	2565105	+	150.612	-1.39437	0.381318	-3.65671	0.000255468	0.00816563
gene15228	CD74	CD76	CD74 molecule	414741	ENSGALG00000004594	13	NC_006100.5	13851647	13855476	+	30478.9	-1.39553	0.268859	-5.19057	2.09647e-07	2.98883e-05
gene608	LOC112533362	---	uncharacterized LOC112533362	112533362	---	1	NC_006088.5	44351279	44405415	-	1313.18	-1.39794	0.439445	-3.18115	0.00146692	0.0295497
gene12887	CLDN1	---	claudin 1	424910	ENSGALG00000026862	9	NC_006096.5	14097863	14108344	+	850.865	-1.40118	0.358775	-3.90546	9.40473e-05	0.00396725
gene8372	CWH43	---	cell wall biogenesis 43 C-terminal homolog	422763	ENSGALG00000041921	4	NC_006091.5	66225771	66251721	-	71.266	-1.40139	0.352624	-3.97417	7.0626e-05	0.00322679
gene9111	NRIP3	NRIP2	nuclear receptor interacting protein 3	423050	ENSGALG00000005903	5	NC_006092.5	9791618	9802782	+	39.032	-1.40228	0.372899	-3.76048	0.000169585	0.00607709
gene8289	SORBS2	---	sorbin and SH3 domain containing 2	422719	ENSGALG00000013427	4	NC_006091.5	61097188	61240073	-	85.2487	-1.40246	0.454774	-3.08386	0.00204335	0.0371446
gene889	CRCBL	CSF2RB	cytokine receptor common subunit beta-like	771315	ENSGALG00000025881	1	NC_006088.5	51558171	51570957	-	491.069	-1.40309	0.380291	-3.68953	0.000224671	0.00745532
gene10797	COL17A1	---	collagen type XVII alpha 1 chain	396503	ENSGALG00000029617	6	NC_006093.5	25087345	25127305	-	478.267	-1.40964	0.336537	-4.18867	2.80591e-05	0.00157726
gene2880	SLC35F2	---	solute carrier family 35 member F2	418970	ENSGALG00000017167	1	NC_006088.5	181760874	181779146	+	151.777	-1.41075	0.325734	-4.33099	1.48443e-05	0.000932892
gene5292	RHPN1	---	rhophilin Rho GTPase binding protein 1	420299	ENSGALG00000034337	2	NC_006089.5	148431616	148457435	+	74.8865	-1.41188	0.280373	-5.03572	4.76047e-07	5.86376e-05
gene2359	ST6GAL2	ST6GALII	ST6 beta-galactoside alpha-2,6-sialyltransferase 2	403122	ENSGALG00000016803	1	NC_006088.5	136948852	137123646	-	73.2839	-1.41452	0.380177	-3.72068	0.000198686	0.0067795
gene2864	ARHGAP20	---	Rho GTPase activating protein 20	418962	ENSGALG00000017150	1	NC_006088.5	180822193	180882175	+	70.78	-1.41591	0.364018	-3.88968	0.000100376	0.00416574
gene15725	CIITA	---	class II major histocompatibility complex transactivator	416633	ENSGALG00000007171	14	NC_006101.5	9466518	9505133	-	914.497	-1.43564	0.231389	-6.20445	5.48881e-10	1.8372e-07
gene2370	EDAR	---	ectodysplasin A receptor	428015	ENSGALG00000016809	1	NC_006088.5	137821536	137894512	-	68.8596	-1.4415	0.414466	-3.47798	0.000505207	0.0131842
gene10677	CYP26C1	---	cytochrome P450 family 26 subfamily C member 1	423806	ENSGALG00000043213	6	NC_006093.5	21529810	21536943	-	25.5687	-1.44583	0.44797	-3.22752	0.00124867	0.0263728
gene12889	TP63	TP73L, TRP63	tumor protein p63	374269	ENSGALG00000007324	9	NC_006096.5	14200463	14296030	-	248.656	-1.44739	0.407059	-3.55572	0.000376945	0.0107082
gene4713	CHST9	---	carbohydrate sulfotransferase 9	421089	ENSGALG00000019489	2	NC_006089.5	104463811	104551433	-	63.4902	-1.45721	0.364005	-4.00327	6.24741e-05	0.0030154
gene1722	IGSF3	---	immunoglobulin superfamily member 3	418451	ENSGALG00000036738	1	NC_006088.5	93574289	93651445	+	1115.59	-1.45802	0.271777	-5.36477	8.10531e-08	1.32763e-05
gene13028	NAALADL2	---	N-acetylated alpha-linked acidic dipeptidase like 2	429156	ENSGALG00000023670	9	NC_006096.5	18466997	18717111	-	77.8003	-1.45815	0.39667	-3.67599	0.000236927	0.00769223
gene13547	ADAMTSL3	---	ADAMTS like 3	415465	ENSGALG00000006104	10	NC_006097.5	11929037	12107468	+	73.121	-1.45852	0.490508	-2.97348	0.00294444	0.0482293
gene19981	TMEM9	---	transmembrane protein 9	421157	ENSGALG00000000226	26	NC_006113.5	910770	914508	+	36.6098	-1.45855	0.37538	-3.88552	0.000102109	0.00421934
gene13976	RIPK3	---	receptor-interacting serine-threonine kinase 3	415708	ENSGALG00000044466	11	NC_006098.5	2633561	2658191	+	241.989	-1.45879	0.323147	-4.51433	6.35162e-06	0.000459136
gene7876	HPGDS	H-PGDS, PGDS	hematopoietic prostaglandin D synthase	395863	ENSGALG00000010402	4	NC_006091.5	37171060	37196399	-	88.3102	-1.46027	0.365382	-3.99656	6.42684e-05	0.00305237
gene15104	HMP19	---	HMP19 protein	416212	ENSGALG00000028602	13	NC_006100.5	10211317	10248070	+	23.3179	-1.46639	0.438647	-3.34298	0.000828849	0.0194539
gene9358	ELF5	---	E74 like ETS transcription factor 5	428859	ENSGALG00000035867	5	NC_006092.5	18953509	18967847	-	28.6963	-1.46695	0.404436	-3.62716	0.000286561	0.00880674
gene6413	HEY2	---	hes related family bHLH transcription factor with YRPW motif 2	421718	ENSGALG00000034716	3	NC_006090.5	59936886	59947906	-	44.0217	-1.46879	0.408967	-3.59146	0.000328832	0.00981207
gene17816	P2RX5	---	purinergic receptor P2X 5	395507	ENSGALG00000004613	19	NC_006106.5	6768151	6787281	+	410.411	-1.4695	0.36119	-4.06849	4.73191e-05	0.0023732
gene16528	MHCIA9	---	major histocompatibility complex class I A9	417083	ENSGALG00000033800	16	NC_006103.5	1974079	2004728	+	554.976	-1.47032	0.411818	-3.57031	0.000356561	0.0102808
gene21080	LOC101748347	---	uncharacterized LOC101748347	101748347	---	28	NC_006115.5	3943292	3949939	+	27.0968	-1.47063	0.449223	-3.27372	0.00106142	0.0234808
gene5872	LOC421415	---	uncharacterized LOC421415	421415	ENSGALG00000010024	3	NC_006090.5	27269228	27288920	-	107.604	-1.48535	0.407515	-3.64491	0.000267489	0.00840515
gene22771	ISL1	ISL-1, ISLET-1	ISL LIM homeobox 1	396383	ENSGALG00000014884	Z	NC_006127.5	15143896	15157550	+	36.9932	-1.4922	0.387872	-3.84713	0.000119509	0.00467024
gene3715	IL6	IL-6	interleukin 6	395337	ENSGALG00000010915	2	NC_006089.5	30862822	30873241	+	108.253	-1.4989	0.415682	-3.60588	0.0003111	0.00939217
gene8388	ATP10D	---	ATPase phospholipid transporting 10D (putative)	422768	ENSGALG00000014192	4	NC_006091.5	66764063	66802169	-	187.293	-1.50057	0.448859	-3.34307	0.000828569	0.0194539
gene4125	LOC112531752	---	uncharacterized LOC112531752	112531752	---	2	NC_006089.5	55914961	55933646	-	13.7251	-1.5039	0.507288	-2.96459	0.00303089	0.0492784
gene1469	TENT5C	FAM46C	family with sequence similarity 46 member C	426544	ENSGALG00000014453	1	NC_006088.5	79952693	79957248	-	82.8515	-1.50404	0.478936	-3.14037	0.00168735	0.0323613
gene7667	GRIA2	GLUR2	glutamate ionotropic receptor AMPA type subunit 2	414894	ENSGALG00000009405	4	NC_006091.5	21423354	21514470	+	15.4188	-1.50795	0.480671	-3.13717	0.00170585	0.0325061
gene2278	CNGA3	---	cyclic nucleotide gated channel alpha 3	396144	ENSGALG00000039826	1	NC_006088.5	133234443	133268781	-	44.0769	-1.51599	0.437944	-3.4616	0.000536978	0.0138955
gene24084	PFKFB4	6PF-2-K/Fru-2, PFK/FBPase	6-phosphofructo-2-kinase/fructose-2,6-biphosphatase 4	415906	ENSGALG00000032385	Un	NW_020110163.1	263827	267773	-	78.4998	-1.51614	0.429944	-3.52635	0.000421323	0.0115429
gene20296	LOC112530374	---	Ig heavy chain V region 914-like	112530374	---	27	NC_006114.5	2395451	2397647	-	52.6402	-1.51627	0.488472	-3.10411	0.00190852	0.0353617
gene9248	RASSF7	---	Ras association domain family member 7	423107	ENSGALG00000044251	5	NC_006092.5	16095668	16131863	-	57.7284	-1.51824	0.446114	-3.40326	0.000665876	0.0165097
gene5849	SIX2	---	SIX homeobox 2	724086	ENSGALG00000023303	3	NC_006090.5	26002837	26005894	-	90.9305	-1.52598	0.50093	-3.0463	0.00231678	0.0407123
gene1929	CBS	CBSL	cystathionine-beta-synthase	418545	ENSGALG00000016196	1	NC_006088.5	111007832	111035329	-	124.305	-1.53475	0.318098	-4.82478	1.4016e-06	0.000145216
gene1694	ARL6	---	ADP ribosylation factor like GTPase 6	418433	ENSGALG00000019215	1	NC_006088.5	92636453	92655193	+	291.751	-1.5348	0.343381	-4.46967	7.83401e-06	0.000548274
gene19360	NTM	CEPU, CEPU-SE, HNT	neurotrimin	395450	ENSGALG00000001437	24	NC_006111.5	1826279	2138596	+	35.526	-1.54132	0.482316	-3.19567	0.00139506	0.0285635
gene11700	FMNL2	---	formin like 2	771739	ENSGALG00000012525	7	NC_006094.5	35441568	35548252	+	470.586	-1.54275	0.299468	-5.15163	2.58238e-07	3.49498e-05
gene20783	LOC112530433	---	uncharacterized LOC112530433	112530433	---	28	NC_006115.5	129528	135628	-	19.2751	-1.54345	0.435641	-3.54294	0.000395696	0.0111585
gene13118	LXN	---	latexin	771519	ENSGALG00000009651	9	NC_006096.5	22605780	22610850	+	67.1984	-1.54883	0.373098	-4.15126	3.30649e-05	0.00179894
gene2532	LOC100859304	---	envelope glycoprotein gp95-like	100859304	---	1	NC_006088.5	151352876	151354505	-	14.6854	-1.5509	0.520427	-2.98005	0.00288197	0.0476624
gene3122	P2RY2	---	purinergic receptor P2Y2	428108	ENSGALG00000042317	1	NC_006088.5	196471139	196482124	-	58.5214	-1.55526	0.364018	-4.27247	1.93321e-05	0.00116272
gene9694	PAX9	PAX-9	paired box 9	395740	ENSGALG00000010114	5	NC_006092.5	36928525	36946930	+	147.883	-1.56397	0.339941	-4.60072	4.21042e-06	0.000330754
gene5288	LY6CLEL	---	lymphocyte antigen 6 complex locus E-like	420301	ENSGALG00000043582	2	NC_006089.5	148366523	148371725	-	74.9655	-1.56827	0.471411	-3.32676	0.000878616	0.0203736
gene18796	DMTN	EPB49	dematin actin binding protein	776542	ENSGALG00000040807	22	NC_006109.5	1640164	1650436	-	48.4421	-1.57854	0.529429	-2.98159	0.00286752	0.0475009
gene1286	PRMT8	PRMT1	protein arginine methyltransferase 8	425989	ENSGALG00000013272	1	NC_006088.5	74873782	74957234	+	91.2479	-1.58084	0.367531	-4.30126	1.69829e-05	0.00103354
gene4502	GABBR2	---	gamma-aminobutyric acid type B receptor subunit 2	420979	ENSGALG00000013200	2	NC_006089.5	87910767	88370525	+	26.4713	-1.58223	0.504126	-3.13856	0.0016978	0.0324778
gene4310	OVAL	OVA, SERPINB14	ovalbumin (SERPINB14)	396058	ENSGALG00000012869	2	NC_006089.5	67682462	67691808	-	57.9729	-1.58965	0.519009	-3.06286	0.00219233	0.0390909
gene551	SYT1	---	synaptotagmin 1	396083	ENSGALG00000041094	1	NC_006088.5	39190931	39536618	+	13.8622	-1.59222	0.532543	-2.98984	0.00279126	0.0466634
gene17185	MGAT5B	---	alpha-1,6-mannosylglycoprotein 6-beta-N-acetylglucosaminyltransferase B	427801	ENSGALG00000001740	18	NC_006105.5	4162939	4209050	-	164.54	-1.59596	0.486441	-3.2809	0.00103477	0.023057
gene2329	SLC9A4	---	solute carrier family 9 member A4	418718	ENSGALG00000037439	1	NC_006088.5	135246919	135278427	+	17.6999	-1.6042	0.520646	-3.08117	0.00206191	0.0373923
gene6743	BEND6	C3H6ORF65	BEN domain containing 6	775985	ENSGALG00000016283	3	NC_006090.5	86821515	86843396	-	210.834	-1.60742	0.258375	-6.22125	4.93202e-10	1.70419e-07
gene8513	FGFBP1	---	fibroblast growth factor binding protein 1	422826	ENSGALG00000014505	4	NC_006091.5	76582800	76585341	+	45.7407	-1.60767	0.450438	-3.56913	0.000358175	0.0102914
gene2110	MAP7D2	C1HXORF23	MAP7 domain containing 2	418607	ENSGALG00000016415	1	NC_006088.5	121301247	121338461	+	79.3395	-1.60871	0.42334	-3.80003	0.000144676	0.00535474
gene17561	AGPAT1	AGPAT1L	1-acylglycerol-3-phosphate O-acyltransferase 1	770506	ENSGALG00000044527	19	NC_006106.5	606408	612226	-	16.4161	-1.61033	0.480077	-3.35432	0.000795589	0.0190238
gene23053	SH3GL2	SH3P4	SH3 domain containing GRB2 like 2 endophilin A1	395203	ENSGALG00000015096	Z	NC_006127.5	32971955	33061401	+	44.838	-1.61356	0.454728	-3.5484	0.000387576	0.0109697
gene2251	PLCXD1	---	phosphatidylinositol specific phospholipase C X domain containing 1	418673	ENSGALG00000016721	1	NC_006088.5	131370555	131388802	-	314.538	-1.61546	0.330873	-4.88241	1.04799e-06	0.000112839
gene17452	CD300LG	CD300A, CD300L-B1, CD300L-B2	CD300 molecule like family member g	422107	ENSGALG00000007713	18	NC_006105.5	10410462	10414906	-	300.192	-1.62706	0.315857	-5.15124	2.5877e-07	3.49498e-05
gene14569	IL17RD	SEF	interleukin 17 receptor D	395186	ENSGALG00000005499	12	NC_006099.5	8946859	8989401	-	111.695	-1.62816	0.373974	-4.35368	1.33873e-05	0.000855286
gene18752	PROM2	---	prominin 2	428200	ENSGALG00000041347	22	NC_006109.5	590972	598174	-	15.8944	-1.63238	0.483809	-3.37401	0.000740828	0.0180631
gene767	SMDT1	C1H22ORF32, DDDD, EMRE	single-pass membrane protein with aspartate rich tail 1	770755	ENSGALG00000011897	1	NC_006088.5	49420740	49422778	-	652.113	-1.63614	0.409423	-3.9962	6.43664e-05	0.00305237
gene3988	LOC101748775	---	probable G-protein coupled receptor 141-like	101748775	ENSGALG00000012080	2	NC_006089.5	46175221	46178879	-	52.1628	-1.6398	0.426726	-3.84274	0.000121667	0.00474257
gene13158	GPR87	---	G protein-coupled receptor 87	425038	ENSGALG00000010377	9	NC_006096.5	23688328	23700181	+	23.8318	-1.64058	0.43587	-3.76393	0.000167265	0.00601725
gene22168	LOC100858973	---	TRAF family member-associated NF-kappa-B activator-like	100858973	---	33	NC_008465.4	5067608	5073394	+	67.5544	-1.64175	0.465738	-3.52506	0.000423387	0.0115583
gene16638	BLB1	B-LB, B-LB21, GSP-BLB1	Major histocompatibility complex class II beta chain BLB1	693256	ENSGALG00000000141	16	NC_006103.5	2565094	2566961	-	1978.27	-1.64826	0.425863	-3.87039	0.000108663	0.00442614
gene23570	LOC112530621	---	uncharacterized LOC112530621	112530621	ENSGALG00000045559	Z	NC_006127.5	70409862	70415814	-	34.2116	-1.65532	0.421854	-3.92391	8.71235e-05	0.0037425
gene10573	LOC101749795	---	uncharacterized LOC101749795	101749795	---	6	NC_006093.5	17826221	18152451	+	47.0627	-1.65573	0.4685	-3.5341	0.000409162	0.0113511
gene7023	EFR3B	---	EFR3 homolog B	422012	ENSGALG00000016605	3	NC_006090.5	105388767	105427793	-	24.9968	-1.65767	0.466615	-3.55254	0.000381538	0.0108187
gene1238	MANSC1	---	MANSC domain containing 1	426428	ENSGALG00000038710	1	NC_006088.5	71797823	71804003	-	93.3206	-1.65841	0.32486	-5.105	3.30788e-07	4.2092e-05
gene5408	TLR15	---	toll-like receptor 15	421219	ENSGALG00000008166	3	NC_006090.5	3021862	3024468	-	76.7676	-1.67157	0.477829	-3.49825	0.000468324	0.0124468
gene11461	TUBA4B	---	tubulin alpha 4b	100857214	ENSGALG00000011324	7	NC_006094.5	22201277	22204322	+	29.1669	-1.6748	0.459871	-3.6419	0.000270631	0.00846933
gene12682	TF	LTF, TFEW	transferrin (ovotransferrin)	396241	ENSGALG00000006453	9	NC_006096.5	4766456	4777205	-	2251.07	-1.67906	0.411291	-4.08241	4.45707e-05	0.00227992
gene16597	ZNF692	---	zinc finger protein 692	427095	ENSGALG00000041845	16	NC_006103.5	2446991	2453265	+	281.937	-1.69186	0.285078	-5.93473	2.94324e-09	7.68086e-07
gene20041	KCNA3	cKv1.1	potassium voltage-gated channel subfamily A member 3	404303	ENSGALG00000036942	26	NC_006113.5	1481435	1493906	-	140.894	-1.69274	0.398629	-4.24641	2.17228e-05	0.00128863
gene3082	LOC112531604	---	uncharacterized LOC112531604	112531604	---	1	NC_006088.5	195649553	195651886	+	53.3579	-1.69294	0.437896	-3.86608	0.000110599	0.00449149
gene5531	LOC421285	---	uncharacterized LOC421285	421285	---	3	NC_006090.5	9705630	9714953	+	133.675	-1.69342	0.442664	-3.82552	0.000130494	0.00499224
gene5181	HAS2	---	hyaluronan synthase 2	395594	ENSGALG00000029596	2	NC_006089.5	137356484	137374390	-	83.0941	-1.70083	0.440496	-3.86116	0.000112849	0.00453101
gene8873	GIF	---	gastric intrinsic factor	770547	ENSGALG00000031546	5	NC_006092.5	247788	250178	-	45.4601	-1.70519	0.542351	-3.14408	0.0016661	0.0322273
gene20883	ATCAY	---	ATCAY caytaxin	420094	ENSGALG00000001812	28	NC_006115.5	1579194	1595488	-	17.2599	-1.70531	0.481649	-3.54057	0.00039927	0.0111977
gene7595	IL1RAPL2	---	interleukin 1 receptor accessory protein like 2	422379	ENSGALG00000008888	4	NC_006091.5	16845750	17192618	+	279.118	-1.70693	0.35936	-4.74991	2.0351e-06	0.000187632
gene12419	CACHD1	---	cache domain containing 1	424693	ENSGALG00000011024	8	NC_006095.5	28427227	28511139	+	251.337	-1.70898	0.270926	-6.30793	2.82784e-10	1.03667e-07
gene11429	GCG	GLP1, GLP2, GRPP	glucagon	396196	ENSGALG00000011104	7	NC_006094.5	21113155	21132291	+	247.565	-1.70909	0.523376	-3.2655	0.0010927	0.0239321
gene22192	LOC112529929	---	keratin type II cytoskeletal 4-like	112529929	---	33	NC_008465.4	5374424	5379366	-	29.7188	-1.71298	0.422267	-4.05664	4.97845e-05	0.00245684
gene10439	LOC107053649	---	uncharacterized LOC107053649	107053649	---	6	NC_006093.5	11878318	11882791	-	27.3805	-1.71826	0.54676	-3.14262	0.00167443	0.0322671
gene9155	MYOD1	---	myogenic differentiation 1	374048	ENSGALG00000006216	5	NC_006092.5	12395624	12398881	+	53.7904	-1.71862	0.571111	-3.00925	0.00261892	0.0445564
gene21073	CERS1	LASS1	ceramide synthase 1	420118	ENSGALG00000003160	28	NC_006115.5	3831598	3842053	+	435.172	-1.72832	0.507288	-3.40698	0.000656868	0.0163389
gene22377	TUBA1A	TUBA1, TUBA6	tubulin alpha 1a	429035	ENSGALG00000037953	33	NC_008465.4	7117397	7121192	+	2390.73	-1.7312	0.333872	-5.18523	2.15748e-07	3.04759e-05
gene10730	ANKRD2	---	ankyrin repeat domain 2	423841	ENSGALG00000007539	6	NC_006093.5	23278973	23281797	-	132.72	-1.73467	0.563516	-3.0783	0.00208187	0.037523
gene22863	LOC101749460	---	interleukin-31 receptor subunit alpha-like	101749460	ENSGALG00000029056	Z	NC_006127.5	20907782	20932012	-	44.4218	-1.73594	0.515959	-3.36449	0.000766845	0.0185647
gene12634	CLDN15	---	claudin 15	424768	ENSGALG00000038964	9	NC_006096.5	2841999	2861738	+	30.868	-1.73656	0.461879	-3.75977	0.000170072	0.00607709
gene16098	B3GNT4	---	UDP-GlcNAc:betaGal beta-1,3-N-acetylglucosaminyltransferase 4	100858043	ENSGALG00000028803	15	NC_006102.5	6090717	6093054	+	300.174	-1.73834	0.272716	-6.37418	1.83939e-10	7.26183e-08
gene20701	KRT10	---	keratin type I cytoskeletal 10-like	771977	ENSGALG00000034349	27	NC_006114.5	7394030	7399036	-	104.141	-1.74357	0.474236	-3.67658	0.000236386	0.00769223
gene1069	TMEM121B	CECR6	transmembrane protein 121B	772223	ENSGALG00000027408	1	NC_006088.5	61630949	61635487	-	47.4803	-1.75763	0.414224	-4.24318	2.20375e-05	0.00130005
gene19723	EDPE	---	epidermal differentiation protein rich in proline and glutamic acid (E)	107049024	ENSGALG00000029799	25	NC_006112.4	2335864	2339647	+	19.0335	-1.76375	0.551162	-3.20006	0.001374	0.0283089
gene765	CYP2D6	CYP2D49, CYP2D6c	cytochrome P450 family 2 subfamily D member 6	417981	ENSGALG00000011894	1	NC_006088.5	49408430	49417609	+	284.709	-1.76736	0.304421	-5.80563	6.41244e-09	1.61856e-06
gene16877	LOC107052204	---	uncharacterized LOC107052204	107052204	ENSGALG00000030592; ENSGALG00000035624	17	NC_006104.5	5865811	5898119	+	20.3207	-1.7705	0.576144	-3.07302	0.00211904	0.0380266
gene13343	ZP3	ZPC, Zp-3	zona pellucida sperm-binding protein 3	378906	ENSGALG00000001559	10	NC_006097.5	3087977	3090609	+	57.6102	-1.77094	0.52819	-3.35285	0.000799835	0.0190636
gene8288	PDLIM3	ALP, SkALP, SmALP, p36-ALP, p40-ALP	PDZ and LIM domain 3	414873	ENSGALG00000013414	4	NC_006091.5	61062025	61084487	-	1042.11	-1.77222	0.449829	-3.93976	8.15622e-05	0.00357225
gene19521	BCO2	BCDO2	beta-carotene oxygenase 2	419792	ENSGALG00000007868	24	NC_006111.5	6140066	6160770	-	24.5139	-1.77298	0.451616	-3.92585	8.64258e-05	0.00372744
gene16636	BLEC2	B-NK, BNK	C-type lectin-like receptor 2	693259	ENSGALG00000000136	16	NC_006103.5	2558274	2560766	-	16.3554	-1.77467	0.50373	-3.52305	0.000426613	0.0116258
gene3069	ART7C	---	erythroblast NAD--arginine ADP-ribosyltransferase-like	428125	ENSGALG00000028988	1	NC_006088.5	195581582	195584485	+	29.8592	-1.77864	0.46171	-3.85229	0.000117018	0.00460801
gene888	CSF2RB	CRCBL	colony stimulating factor 2 receptor beta common subunit	101750812	ENSGALG00000025881	1	NC_006088.5	51541951	51552677	-	118.914	-1.77917	0.471919	-3.77008	0.000163195	0.00591225
gene13861	CX3CL1	---	C-X3-C motif chemokine ligand 1	415651	ENSGALG00000026663	11	NC_006098.5	772346	776627	+	316.149	-1.78298	0.47802	-3.72993	0.000191536	0.00665707
gene20	CD69L	CD69	CD69 molecule like	417816	ENSGALG00000031037	1	NC_006088.5	237200	246156	+	927.973	-1.78453	0.29493	-6.0507	1.44218e-09	4.03731e-07
gene4732	MEP1B	---	meprin A subunit beta	421097	ENSGALG00000044606	2	NC_006089.5	106358961	106389127	+	20.27	-1.78625	0.463135	-3.85687	0.000114849	0.00455755
gene23	LOC112532969	---	uncharacterized LOC112532969	112532969	---	1	NC_006088.5	290461	294546	-	183.577	-1.79425	0.46916	-3.8244	0.000131092	0.00499224
gene22867	CD180	---	CD180 molecule	431584	ENSGALG00000023411	Z	NC_006127.5	21298297	21307273	-	45.1554	-1.81244	0.409828	-4.42244	9.75928e-06	0.000667838
gene14771	CHL1	---	cell adhesion molecule L1 like	416102	ENSGALG00000037856	12	NC_006099.5	17602830	17711697	+	75.6177	-1.81427	0.589422	-3.07804	0.00208366	0.037523
gene19023	LOC107055010	---	uncharacterized LOC107055010	107055010	ENSGALG00000033886	23	NC_006110.5	1658543	1662350	-	22.4861	-1.8175	0.47197	-3.85088	0.000117696	0.00462063
gene23217	LOC101749363	---	uncharacterized LOC101749363	101749363	---	Z	NC_006127.5	44703847	44712379	+	299.549	-1.82198	0.435309	-4.18548	2.84563e-05	0.00159324
gene13556	LOC415472	---	uncharacterized LOC415472	415472	ENSGALG00000034021	10	NC_006097.5	12558619	12658630	+	170.086	-1.82616	0.386664	-4.72286	2.32547e-06	0.000208244
gene16595	KIFC1	HSET, KNSL2	kinesin family member C1	417037	ENSGALG00000039964	16	NC_006103.5	2439128	2443841	+	782.042	-1.82839	0.424703	-4.3051	1.6691e-05	0.0010198
gene19987	MYBPH	MYBPHL, MyBP-H	myosin binding protein H	421154	ENSGALG00000000164	26	NC_006113.5	1011100	1020608	-	41.8796	-1.82896	0.357271	-5.11926	3.0674e-07	4.00738e-05
gene6311	LOC107053000	---	uncharacterized LOC107053000	107053000	---	3	NC_006090.5	54169761	54176546	+	46.2343	-1.82983	0.416919	-4.38894	1.13905e-05	0.000749483
gene9630	ACTC1	---	actin alpha cardiac muscle 1	423298	ENSGALG00000009844	5	NC_006092.5	32480624	32485436	+	440.445	-1.83103	0.524052	-3.49398	0.000475875	0.0125894
gene16560	LOC425214	---	flagellar attachment zone protein 1-like	425214	ENSGALG00000040101	16	NC_006103.5	2278012	2288823	+	38.7487	-1.83157	0.480214	-3.81408	0.000136691	0.00514579
gene14408	DOCK3	---	dedicator of cytokinesis 3	107048988	ENSGALG00000002335	12	NC_006099.5	2314499	2627706	+	27.7045	-1.85048	0.616093	-3.00358	0.00266821	0.0449972
gene3918	XCR1	CCXCR1-L	X-C motif chemokine receptor 1	428452	ENSGALG00000011735	2	NC_006089.5	42681352	42682359	+	55.9673	-1.8505	0.440279	-4.20301	2.63389e-05	0.00150447
gene6237	CCDC170	C3H6ORF97	coiled-coil domain containing 170	421639	ENSGALG00000012971	3	NC_006090.5	49010559	49053032	+	41.5391	-1.85577	0.480081	-3.86553	0.00011085	0.00449149
gene5435	LOC421238	---	uncharacterized LOC421238	421238	ENSGALG00000042557	3	NC_006090.5	3642993	3709261	-	196.374	-1.86227	0.488915	-3.80898	0.000139541	0.00521485
gene10059	RTN1	---	reticulon 1	378791	ENSGALG00000012006	5	NC_006092.5	54848750	54966049	+	212.484	-1.8711	0.409893	-4.56484	4.99868e-06	0.000378668
gene9371	LDLRAD3	---	low density lipoprotein receptor class A domain containing 3	423160	ENSGALG00000038913	5	NC_006092.5	19498516	19641955	+	1128.9	-1.87582	0.283201	-6.62362	3.50496e-11	1.68643e-08
gene7646	LRAT	---	lecithin retinol acyltransferase	422403	ENSGALG00000009276	4	NC_006091.5	20396173	20399224	+	25.3368	-1.87937	0.495654	-3.79171	0.000149614	0.00548715
gene23176	LOC112530773	---	uncharacterized LOC112530773	112530773	---	Z	NC_006127.5	41679232	41680761	+	51.417	-1.88245	0.452261	-4.16231	3.15042e-05	0.00172623
gene12771	SGPP2	---	sphingosine-1-phosphate phosphatase 2	424813	ENSGALG00000005245	9	NC_006096.5	8118030	8145845	+	27.4581	-1.88409	0.583852	-3.227	0.00125094	0.0263846
gene6042	RYR2	---	ryanodine receptor 2	421508	ENSGALG00000010812	3	NC_006090.5	37257604	37618417	-	199.626	-1.89642	0.393292	-4.82191	1.42187e-06	0.000145951
gene7728	PCDH10	OLpcad	protocadherin 10	408048	ENSGALG00000009719	4	NC_006091.5	26880413	26919649	+	15.1941	-1.89845	0.546193	-3.47579	0.000509344	0.0132697
gene15445	LOC107054593	---	uncharacterized LOC107054593	107054593	---	14	NC_006101.5	1718333	1721153	+	14.2019	-1.90354	0.579845	-3.28285	0.00102763	0.0229643
gene12323	LOC107054036	---	endogenous retrovirus group K member 9 Pol protein-like	107054036	---	8	NC_006095.5	24833184	24837365	-	781.889	-1.90399	0.432826	-4.39899	1.08758e-05	0.00073445
gene8419	RBM47	---	RNA binding motif protein 47	770355	ENSGALG00000014267	4	NC_006091.5	68865569	68940695	+	82.3363	-1.90401	0.518325	-3.67338	0.000239359	0.00771006
gene9204	SYT8	---	synaptotagmin 8	423095	ENSGALG00000006602	5	NC_006092.5	14304984	14309045	-	45.7616	-1.91114	0.475646	-4.01799	5.86956e-05	0.00285291
gene5970	CYP1B1	CYPIB1	cytochrome P450 family 1 subfamily B member 1	421466	ENSGALG00000025822	3	NC_006090.5	32039524	32045736	-	330.944	-1.92218	0.365006	-5.26616	1.39309e-07	2.10288e-05
gene12793	COL4A3	---	collagen type IV alpha 3 chain	424797	ENSGALG00000038612	9	NC_006096.5	9509809	9586899	+	72.6524	-1.92776	0.519607	-3.71003	0.000207233	0.0069973
gene10236	LOC112532660	---	monocarboxylate transporter 9-like	112532660	ENSGALG00000039727	6	NC_006093.5	1257159	1266854	+	57.4546	-1.93144	0.416745	-4.63458	3.57657e-06	0.000292917
gene7013	KCNK3	KCNK9	potassium two pore domain channel subfamily K member 3	428382	ENSGALG00000025971	3	NC_006090.5	105213453	105227031	-	17.272	-1.95479	0.536934	-3.64066	0.000271943	0.00847593
gene22722	SLC1A3	---	solute carrier family 1 member 3	395443	ENSGALG00000003582	Z	NC_006127.5	11170339	11234915	+	40.2211	-1.95866	0.513696	-3.81288	0.000137357	0.00515824
gene10248	GRID1	---	glutamate ionotropic receptor delta type subunit 1	428934	ENSGALG00000037366	6	NC_006093.5	2365731	2955418	-	29.2697	-1.96739	0.477095	-4.12368	3.72863e-05	0.00197965
gene3284	HHATL	---	hedgehog acyltransferase-like	420391	ENSGALG00000005297	2	NC_006089.5	2106160	2125850	-	68.4847	-1.97042	0.504846	-3.90301	9.50049e-05	0.0039861
gene10622	TMEM72	---	transmembrane protein 72	100859699	ENSGALG00000026808	6	NC_006093.5	19962898	19970985	+	43.331	-1.97567	0.519405	-3.80371	0.000142543	0.00529739
gene5098	FZD6	FZ-6	frizzled class receptor 6	378788	ENSGALG00000030626	2	NC_006089.5	129255360	129282547	+	306.379	-1.9825	0.307085	-6.45585	1.07614e-10	4.60257e-08
gene20698	KRT15	KRT13	keratin 15	408040	ENSGALG00000019718	27	NC_006114.5	7361940	7366365	-	590.689	-1.98383	0.410425	-4.8336	1.34088e-06	0.000140446
gene18573	ANGPTL7	---	angiopoietin like 7	101750033	ENSGALG00000003179	21	NC_006108.5	4171755	4180469	+	101.791	-1.99303	0.422791	-4.71399	2.42915e-06	0.000210122
gene24	LOC112532872	---	serine/arginine repetitive matrix protein 1-like	112532872	---	1	NC_006088.5	292351	300657	+	141.278	-1.99696	0.518087	-3.85449	0.000115971	0.00457849
gene12996	LAMP3	DC-LAMP	lysosomal associated membrane protein 3	424961	ENSGALG00000008759	9	NC_006096.5	16528555	16540200	+	608.835	-2.00079	0.616303	-3.24644	0.00116858	0.0250244
gene21630	PIT54	PIT 54	PIT54 protein	395364	ENSGALG00000046217	31	NC_028740.2	4922652	4929291	-	98.8117	-2.00127	0.458613	-4.36375	1.2785e-05	0.000823644
gene15789	C14H16ORF96	C14H16ORF96	chromosome 16 open reading frame 96	768955	ENSGALG00000035115	14	NC_006101.5	12801840	12808201	-	23.8754	-2.00988	0.446964	-4.49673	6.90075e-06	0.000491902
gene9495	PLA2G4F	---	phospholipase A2 group IVF	428871	ENSGALG00000043591	5	NC_006092.5	25781319	25805638	-	23.7174	-2.01226	0.565569	-3.55794	0.000373773	0.0106377
gene9499	CAPN3	p94	calpain 3	423233	ENSGALG00000009050	5	NC_006092.5	25874264	25902572	+	37.715	-2.01709	0.626802	-3.21807	0.00129056	0.0270368
gene23759	CDKN2A	---	cyclin-dependent kinase inhibitor 2A (melanoma p16 inhibits CDK4)	395077	ENSGALG00000034505	Z	NC_006127.5	78846779	78856728	-	83.8703	-2.02158	0.433972	-4.65831	3.1881e-06	0.000262499
gene903	MB	---	myoglobin	418056	ENSGALG00000012541	1	NC_006088.5	52004052	52007757	+	39.2453	-2.02399	0.478072	-4.23364	2.29934e-05	0.00134102
gene18030	PTPRT	---	protein tyrosine phosphatase receptor type T	419160	ENSGALG00000037889	20	NC_006107.5	2838187	3271413	+	42.8441	-2.02855	0.556296	-3.64653	0.000265804	0.00838644
gene10471	LOC423719	---	proactivator polypeptide-like	423719	ENSGALG00000004747	6	NC_006093.5	12645142	12652440	-	55.5554	-2.0362	0.374445	-5.4379	5.39107e-08	9.32655e-06
gene18312	SLC12A5	---	solute carrier family 12 (potassium/chloride transporter) member 5	777252	ENSGALG00000042199	20	NC_006107.5	10577209	10604984	+	17.2324	-2.05656	0.694359	-2.96181	0.00305841	0.0495687
gene8514	CD38	---	CD38 molecule	422827	ENSGALG00000014508	4	NC_006091.5	76603697	76622910	-	135.818	-2.08941	0.376045	-5.55627	2.75594e-08	5.30415e-06
gene15200	GRIA1	GluR1	glutamate ionotropic receptor AMPA type subunit 1	414893	ENSGALG00000004083	13	NC_006100.5	13023849	13197587	-	84.7239	-2.11676	0.454056	-4.66188	3.13329e-06	0.000259373
gene16538	HLA-F10AL1	---	class I histocompatibility antigen F10 alpha chain-like 1	417058	ENSGALG00000035810	16	NC_006103.5	2019865	2022877	-	48.1154	-2.12254	0.696902	-3.04568	0.00232158	0.0407123
gene11965	NMNAT2	---	nicotinamide nucleotide adenylyltransferase 2	771393	ENSGALG00000004642	8	NC_006095.5	7920529	7942074	-	41.5728	-2.12566	0.480865	-4.42049	9.84794e-06	0.000670924
gene19438	POU2AF1	CHOBF-1, OBF-1	POU class 2 associating factor 1	373994	ENSGALG00000006809	24	NC_006111.5	4343408	4355899	-	102.506	-2.12876	0.435773	-4.88503	1.03413e-06	0.000112131
gene21404	ACHE	---	acetylcholinesterase (Cartwright blood group)	396388	---	31	NC_028740.2	2206372	2215401	+	111.797	-2.12942	0.590463	-3.60635	0.000310535	0.00939217
gene297	LOC107051636	---	uncharacterized LOC107051636	107051636	ENSGALG00000046441	1	NC_006088.5	16231358	16235107	+	19.6982	-2.131	0.668189	-3.18921	0.00142661	0.0289401
gene14225	DUSP22AL	---	dual specificity protein phosphatase 22-A-like	768665	ENSGALG00000005754	11	NC_006098.5	17599065	17609996	-	35.4308	-2.13902	0.447134	-4.78384	1.71973e-06	0.000168654
gene1237	LOC101751329	---	uncharacterized LOC101751329	101751329	---	1	NC_006088.5	71781475	71793863	+	42.1122	-2.15328	0.708182	-3.04058	0.00236125	0.0412202
gene10791	CALHM1	FAM26C	calcium homeostasis modulator 1	428977	ENSGALG00000008271	6	NC_006093.5	24593725	24600892	-	10.4803	-2.15563	0.650945	-3.31154	0.00092784	0.0211331
gene15801	SRL	---	sarcalumenin	396269	ENSGALG00000038884	14	NC_006101.5	13059190	13078199	-	32.3624	-2.1615	0.717001	-3.01463	0.00257289	0.0438702
gene16565	MOGL4	---	myelin-oligodendrocyte glycoprotein-like 4	101748132	ENSGALG00000045523	16	NC_006103.5	2303270	2331258	+	26.0732	-2.17272	0.694845	-3.12691	0.00176653	0.0332509
gene13587	RLBP1	---	retinaldehyde binding protein 1	415492	ENSGALG00000006676	10	NC_006097.5	13416820	13421771	+	19.0407	-2.18493	0.609787	-3.5831	0.000339538	0.0100343
gene16	LOC107053477	---	uncharacterized LOC107053477	107053477	---	1	NC_006088.5	188246	194362	+	139.392	-2.22052	0.439918	-5.04758	4.47434e-07	5.55576e-05
gene24120	CHIR-IG1-5	---	immunoglobulin-like receptor CHIR-AB1-like	425113	ENSGALG00000029472	Un	NW_020110163.1	636133	638788	+	15.683	-2.22219	0.636538	-3.49106	0.000481106	0.0126842
gene19239	FNDC5	---	fibronectin type III domain containing 5	419667	ENSGALG00000003567	23	NC_006110.5	5427478	5438486	-	13.3675	-2.22502	0.667879	-3.33147	0.000863891	0.0200926
gene10427	LOC768462	---	uncharacterized LOC768462	768462	---	6	NC_006093.5	11780306	11793016	-	47.6657	-2.22543	0.710661	-3.13149	0.00173924	0.0329173
gene15274	MYOT	TTID	myotilin	416299	ENSGALG00000031826	13	NC_006100.5	15119629	15132751	-	56.0246	-2.22769	0.668142	-3.33415	0.000855602	0.01993
gene17	LOC107049847	---	C-type lectin domain family 2 member B-like	107049847	ENSGALG00000033235	1	NC_006088.5	194192	195863	-	204.088	-2.22855	0.474709	-4.69456	2.67179e-06	0.000227279
gene4772	C2H8ORF22	---	chromosome 2 open reading frame human C8orf22	425711	ENSGALG00000039536	2	NC_006089.5	108494837	108497336	+	22.0715	-2.2327	0.610602	-3.65656	0.000255623	0.00816563
gene11589	LOC107053874	---	uncharacterized LOC107053874	107053874	---	7	NC_006094.5	28122579	28135542	-	32.2077	-2.24825	0.639366	-3.51638	0.000437472	0.0118587
gene16596	BLEC3	---	c-type lectin-like receptor 3	100858780	ENSGALG00000031092	16	NC_006103.5	2443806	2447961	-	30.493	-2.2541	0.694506	-3.24562	0.00117195	0.0250272
gene5063	NIPAL2	NPAL2	NIPA like domain containing 2	771428	ENSGALG00000032718	2	NC_006089.5	127430786	127487775	-	33.8468	-2.25597	0.574985	-3.92353	8.7261e-05	0.0037425
gene2879	LOC107052166	---	uncharacterized LOC107052166	107052166	---	1	NC_006088.5	181743386	181751223	+	21.6197	-2.25637	0.728404	-3.09769	0.00195034	0.0358774
gene20043	PNPLA1	---	patatin-like phospholipase domain containing 1	428259	ENSGALG00000000483	26	NC_006113.5	1523320	1530223	-	18.9694	-2.27019	0.613409	-3.70094	0.000214806	0.00722133
gene21061	MEF2B	BORCS8-MEF2B	myocyte enhancer factor 2B	426373	ENSGALG00000037558	28	NC_006115.5	3688000	3697760	+	22.0029	-2.27403	0.665588	-3.41657	0.000634153	0.0158507
gene20973	PLPPR3	LPPR3	phospholipid phosphatase related 3	100858410	ENSGALG00000038529	28	NC_006115.5	2923357	2926929	-	20.1153	-2.27864	0.738435	-3.08577	0.00203025	0.0369501
gene24085	HSD17B10	---	hydroxysteroid (17-beta) dehydrogenase 10	425758	ENSGALG00000040068	Un	NW_020110163.1	265886	271015	+	18.0558	-2.29199	0.763827	-3.00066	0.00269393	0.0453316
gene18181	EEF1A2	---	eukaryotic translation elongation factor 1 alpha 2	419244	ENSGALG00000005843	20	NC_006107.5	9001255	9014412	-	226.775	-2.29414	0.713324	-3.21612	0.00129935	0.0271454
gene20697	KRT23	---	keratin 23	420044	ENSGALG00000039447	27	NC_006114.5	7349558	7359229	-	11.3761	-2.30396	0.775001	-2.97285	0.00295051	0.0482773
gene4723	DSG4	---	desmoglein 4	428528	ENSGALG00000017398	2	NC_006089.5	106052985	106078954	+	229.089	-2.30994	0.606208	-3.81047	0.000138704	0.00519618
gene12289	LOC107054046	---	uncharacterized LOC107054046	107054046	---	8	NC_006095.5	22858913	22951993	+	109.721	-2.31031	0.636244	-3.63117	0.000282135	0.00869564
gene17521	LOC107057188	---	borealin-like	107057188	---	19	NC_006106.5	174970	177874	+	46.1841	-2.31954	0.600599	-3.86205	0.000112442	0.00453101
gene3742	GPNMB	---	glycoprotein nmb	428431	ENSGALG00000010949	2	NC_006089.5	31127744	31144996	+	52.5745	-2.34896	0.534697	-4.39307	1.11763e-05	0.000744032
gene3374	CRYGN	---	crystallin gamma N	428406	ENSGALG00000006189	2	NC_006089.5	6325393	6363265	-	82.9152	-2.3608	0.39968	-5.90672	3.4899e-09	8.95565e-07
gene16466	LOC107049644	---	rho GTPase-activating protein 32-like	107049644	---	16	NC_006103.5	1336578	1342571	-	39.1311	-2.39221	0.372495	-6.42211	1.34402e-10	5.44577e-08
gene10641	LOC112532657	---	uncharacterized LOC112532657	112532657	---	6	NC_006093.5	20421013	20450532	+	72.1108	-2.42073	0.677793	-3.57149	0.000354958	0.0102731
gene10643	ANKRD1	ALRP, CARP	ankyrin repeat domain 1	378926	ENSGALG00000006491	6	NC_006093.5	20474777	20483465	-	134.394	-2.42914	0.605515	-4.0117	6.02843e-05	0.00291886
gene507	LYZ	LYZC	lysozyme (renal amyloidosis)	396218	ENSGALG00000009963	1	NC_006088.5	35542896	35546583	+	163.148	-2.43082	0.488402	-4.97709	6.4547e-07	7.58649e-05
gene17183	LOC112530017	---	uncharacterized LOC112530017	112530017	---	18	NC_006105.5	4128169	4131944	-	76.0189	-2.44349	0.375287	-6.51098	7.46599e-11	3.2844e-08
gene16494	LOC107049095	---	zinc finger protein 239-like	107049095	---	16	NC_006103.5	1711235	1726904	-	31.015	-2.46973	0.503223	-4.90781	9.20973e-07	0.000103505
gene7485	ASB12	---	ankyrin repeat and SOCS box containing 12	422313	ENSGALG00000007594	4	NC_006091.5	11651772	11659535	+	26.9823	-2.48405	0.584857	-4.24728	2.16377e-05	0.00128863
gene3136	AT2	CHAT2	NAD--arginine ADP-ribosyltransferase 2	395661	ENSGALG00000030832	1	NC_006088.5	196989275	196990942	-	75.6733	-2.49241	0.459763	-5.42106	5.92463e-08	1.00243e-05
gene13906	PLEKHG4	---	pleckstrin homology and RhoGEF domain containing G4	100859373	ENSGALG00000023898	11	NC_006098.5	1245675	1326949	-	1910.74	-2.50061	0.464541	-5.38298	7.32635e-08	1.21294e-05
gene12799	CCL20	MIP-3ALPHA	C-C motif chemokine ligand 20	395082	ENSGALG00000003003	9	NC_006096.5	9693545	9695661	+	35.8041	-2.54441	0.758253	-3.35562	0.000791885	0.0189917
gene22191	KRT75L1	---	keratin type II cytoskeletal 75-like 1	768880	ENSGALG00000038579	33	NC_008465.4	5364541	5369639	-	311.012	-2.55116	0.477439	-5.34343	9.12052e-08	1.4628e-05
gene14186	HSD17B2	---	hydroxysteroid 17-beta dehydrogenase 2	415807	ENSGALG00000005467	11	NC_006098.5	15747635	15757863	+	37.1528	-2.56185	0.450251	-5.68983	1.27169e-08	2.91599e-06
gene13749	LOC107054227	---	uncharacterized LOC107054227	107054227	---	10	NC_006097.5	20000829	20003898	-	12.7632	-2.58102	0.830925	-3.1062	0.00189507	0.0351971
gene1285	LOC107054318	---	uncharacterized LOC107054318	107054318	---	1	NC_006088.5	74864303	74874675	-	18.0168	-2.58177	0.654034	-3.94745	7.89865e-05	0.0035149
gene19975	PHLDA3	---	pleckstrin homology like domain family A member 3	100859283	ENSGALG00000019802	26	NC_006113.5	784125	785678	+	13.7912	-2.595	0.810944	-3.19997	0.00137441	0.0283089
gene13125	LOC101751877	---	uncharacterized LOC101751877	101751877	---	9	NC_006096.5	22828165	22833584	-	66.0272	-2.60476	0.424452	-6.13676	8.42195e-10	2.75899e-07
gene3507	GAD2	GAD65	glutamate decarboxylase 2	395395	ENSGALG00000040436	2	NC_006089.5	16266376	16299256	-	119.292	-2.60522	0.477013	-5.46153	4.72042e-08	8.25912e-06
gene20221	TREM2	TREM-A1	triggering receptor expressed on myeloid cells 2	419920	ENSGALG00000023781	26	NC_006113.5	4748822	4753209	-	10.5388	-2.61617	0.687837	-3.80347	0.000142684	0.00529739
gene19979	PKP1	---	plakophilin 1	421158	ENSGALG00000000299	26	NC_006113.5	824764	860636	-	52.4233	-2.62377	0.472715	-5.55043	2.84971e-08	5.41692e-06
gene3587	CFAP69	C2H7ORF63	cilia and flagella associated protein 69	420542	ENSGALG00000009026	2	NC_006089.5	21682554	21707838	+	13.9147	-2.62955	0.807584	-3.25606	0.00112968	0.0243854
gene19970	SYT2	---	synaptotagmin 2	396327	ENSGALG00000026033	26	NC_006113.5	670157	683829	+	44.597	-2.63075	0.510524	-5.15304	2.56303e-07	3.49498e-05
gene581	NTS	NT	neurotensin	417883	ENSGALG00000027192	1	NC_006088.5	42207151	42223589	+	168.149	-2.6398	0.684638	-3.85576	0.00011537	0.00456646
gene16539	CLC2BL1	---	C-type lectin domain family 2 member B-like 1	100858840	ENSGALG00000036888	16	NC_006103.5	2025330	2028494	+	53.7678	-2.65694	0.690047	-3.85037	0.000117939	0.00462063
gene5542	LOC769512	---	uncharacterized LOC769512	769512	ENSGALG00000028579	3	NC_006090.5	10305804	10322569	-	20.6453	-2.67096	0.579994	-4.60516	4.12147e-06	0.000325427
gene17986	FER1L4	---	fer-1 like family member 4 pseudogene	419135	ENSGALG00000038584	20	NC_006107.5	1123962	1158645	+	26.6954	-2.67844	0.609091	-4.39744	1.09533e-05	0.000736456
gene16544	MICA	---	MHC class I polypeptide-related sequence A	417067	ENSGALG00000033658	16	NC_006103.5	2069079	2114384	+	244.202	-2.69974	0.572274	-4.71757	2.38678e-06	0.000209004
gene12239	LOC107054055	---	uncharacterized LOC107054055	107054055	---	8	NC_006095.5	21480807	21490018	-	9.22337	-2.73947	0.786746	-3.48202	0.00049765	0.0130312
gene23980	LOC112531274	---	uncharacterized LOC112531274	112531274	---	Un	NW_020110160.1	112432	116030	+	23.6611	-2.74686	0.712184	-3.85695	0.000114812	0.00455755
gene11130	LOC112532781	---	uncharacterized LOC112532781	112532781	---	7	NC_006094.5	6639376	6666455	-	8.89654	-2.74922	0.910638	-3.019	0.00253608	0.0433866
gene3797	COLQ	---	collagen like tail subunit of asymmetric acetylcholinesterase	776178	ENSGALG00000011202	2	NC_006089.5	33945154	33995748	-	68.1063	-2.75048	0.520789	-5.28137	1.28224e-07	1.95472e-05
gene19034	SFN	---	stratifin	408037	ENSGALG00000028115	23	NC_006110.5	1905027	1905821	+	87.7715	-2.75689	0.418001	-6.59542	4.24058e-11	1.97855e-08
gene10942	CPXM2	---	carboxypeptidase X M14 family member 2	423951	ENSGALG00000009693	6	NC_006093.5	32711730	32779269	-	45.4463	-2.7582	0.55253	-4.99194	5.97766e-07	7.07985e-05
gene4583	GGGT5L	---	protein-glutamine gamma-glutamyltransferase 5-like	101749664	ENSGALG00000013762	2	NC_006089.5	94275220	94290779	+	12.2532	-2.77382	0.847444	-3.27316	0.00106351	0.0234929
gene25	CLC2DL3	---	C-type lectin domain family 2 member D-like 3	425783	ENSGALG00000045540	1	NC_006088.5	301435	303113	+	132.473	-2.78178	0.361601	-7.69296	1.43765e-14	2.21355e-11
gene22699	RXFP3	---	relaxin/insulin like family peptide receptor 3	431664	ENSGALG00000017411	Z	NC_006127.5	10314257	10320103	+	11.8919	-2.80921	0.846149	-3.31999	0.000900194	0.0207089
gene13435	FAM81A	---	family with sequence similarity 81 member A	415396	ENSGALG00000004103	10	NC_006097.5	7165593	7183550	-	30.7488	-2.82193	0.935373	-3.0169	0.00255374	0.0436404
gene16672	LOC107054704	---	class I histocompatibility antigen F10 alpha chain-like	107054704	---	16	NW_020109758.1	35373	38843	-	957.254	-2.82471	0.370446	-7.62515	2.43742e-14	3.41173e-11
gene4427	ZPBP	ZPBP1	zona pellucida binding protein	404537	ENSGALG00000013083	2	NC_006089.5	80557169	80583440	-	10.1991	-2.82497	0.798132	-3.53948	0.000400918	0.0112235
gene6626	HTR1E	---	5-hydroxytryptamine receptor 1E	771973	ENSGALG00000015826	3	NC_006090.5	76627682	76658363	-	20.6779	-2.83022	0.800215	-3.53683	0.000404962	0.0112957
gene16667	MHCIA1	---	major histocompatibility complex class I A1	100859408	ENSGALG00000036433	16	NW_020109758.1	1124	3657	-	10.3769	-2.86512	0.815121	-3.51496	0.000439823	0.0119015
gene13899	LOC100857843	---	heterogeneous nuclear ribonucleoprotein C-like	100857843	ENSGALG00000039096	11	NC_006098.5	1187421	1191401	-	319.997	-2.87405	0.680158	-4.22555	2.38354e-05	0.00138488
gene2115	MAP3K15	---	mitogen-activated protein kinase kinase kinase 15	418609	ENSGALG00000016426	1	NC_006088.5	121618950	121692149	+	86.5328	-2.87417	0.638239	-4.50328	6.69113e-06	0.000479178
gene8189	MYOZ2	---	myozenin 2	422682	ENSGALG00000011991	4	NC_006091.5	54775898	54793132	-	26.7754	-2.89145	0.900666	-3.21035	0.00132575	0.0274362
gene9329	LOC101749515	---	uncharacterized LOC101749515	101749515	---	5	NC_006092.5	17426955	17433527	+	41.7597	-2.93406	0.435479	-6.73756	1.61069e-11	8.73999e-09
gene21772	CRX	OTX5	cone-rod homeobox	103875463	ENSGALG00000039336	32	NC_006119.4	252309	260707	+	40.1387	-2.97093	0.60764	-4.88929	1.01201e-06	0.00011051
gene12291	SLC5A9	---	solute carrier family 5 member 9	424625	ENSGALG00000010494	8	NC_006095.5	22959805	22982889	+	214.945	-2.98913	0.491737	-6.07872	1.21147e-09	3.55106e-07
gene4741	LOC112531845	---	uncharacterized LOC112531845	112531845	---	2	NC_006089.5	106841957	106847917	+	14.3223	-2.99163	0.829996	-3.60439	0.000312882	0.00942749
gene13902	ZDHHC1	---	zinc finger DHHC-type containing 1	769748	ENSGALG00000002091	11	NC_006098.5	1202032	1219647	+	589.724	-3.02132	0.848516	-3.56071	0.000369847	0.0105454
gene10539	SYNPO2L	---	synaptopodin 2 like	423743	ENSGALG00000005207	6	NC_006093.5	16818689	16853592	+	80.9984	-3.03934	0.808585	-3.75884	0.000170701	0.00607709
gene23775	LOC112530646	---	uncharacterized LOC112530646	112530646	---	Z	NC_006127.5	79661021	79668924	+	10.1306	-3.04805	0.851948	-3.57775	0.000346567	0.0101254
gene16533	LOC112533550	---	uncharacterized LOC112533550	112533550	---	16	NC_006103.5	2003995	2006917	+	5.39973	-3.06082	0.912078	-3.35587	0.000791149	0.0189917
gene20330	LOC101751813	---	uncharacterized LOC101751813	101751813	---	27	NC_006114.5	2744909	2746845	-	81.9954	-3.06334	0.598623	-5.11732	3.09908e-07	4.00979e-05
gene1511	CASQ2	CASQ1	calsequestrin 2	395198	ENSGALG00000015018	1	NC_006088.5	81232635	81263367	+	89.6213	-3.09217	0.829767	-3.72655	0.000194117	0.00671646
gene16570	LOC107054697	---	C-type lectin domain family 2 member D-like	107054697	ENSGALG00000039340	16	NC_006103.5	2338108	2438933	-	9.0743	-3.10378	0.922921	-3.36299	0.000771027	0.0186366
gene7649	NPY2R	Y2	neuropeptide Y receptor Y2	422405	ENSGALG00000009280	4	NC_006091.5	20538416	20546742	+	10.0842	-3.11837	0.869948	-3.58454	0.000337668	0.00999821
gene19739	LOC101750757	---	uncharacterized LOC101750757	101750757	---	25	NC_006112.4	2481753	2483623	+	15.1327	-3.17208	0.793343	-3.99837	6.37806e-05	0.00305237
gene19830	EDQM3	---	epidermal differentiation protein containing a glutamine (Q) motif 3	110224122	ENSGALG00000040847	25	NC_006112.4	3246654	3248061	+	34.6507	-3.17281	0.695042	-4.56492	4.99681e-06	0.000378668
gene21461	LOC112531092	---	immunoglobulin heavy variable 3-23-like	112531092	---	31	NC_028740.2	2445336	2447256	+	14.1054	-3.1832	0.692258	-4.59829	4.25978e-06	0.000332933
gene10221	LOC107057413	---	collagen alpha-1(I) chain-like	107057413	---	6	NC_006093.5	956495	962047	-	21.132	-3.21636	0.569651	-5.64619	1.64045e-08	3.66058e-06
gene16542	LOC107057093	---	C-type lectin domain family 2 member E-like	107057093	ENSGALG00000042449	16	NC_006103.5	2061148	2063706	+	41.175	-3.22021	0.675097	-4.77	1.84228e-06	0.00017692
gene19530	HSPB2	---	heat shock protein family B (small) member 2	414136	ENSGALG00000040842	24	NC_006111.5	6238971	6244063	-	10.6039	-3.22346	0.842188	-3.82749	0.000129459	0.00497076
gene9200	PRR33	---	proline rich 33	771119	---	5	NC_006092.5	14242416	14257401	+	46.6077	-3.23068	1.01181	-3.19296	0.00140821	0.0286423
gene3070	MADPRT1	ART7.2, MADPRT	mono(ADP-ribosyl)transferase 1	428123	ENSGALG00000000871	1	NC_006088.5	195587654	195588790	+	14.64	-3.2326	0.741244	-4.36105	1.29438e-05	0.000830397
gene8844	LOC107051134	---	creatine kinase M-type-like	107051134	---	5	NC_006092.5	43880	57524	+	154.725	-3.26105	1.0665	-3.0577	0.00223041	0.0396013
gene5289	LY6EL	---	lymphocyte antigen 6E-like	420300	ENSGALG00000039585	2	NC_006089.5	148375345	148379316	-	37.6671	-3.28003	0.719435	-4.55917	5.13569e-06	0.000385728
gene10231	LOC112532663	---	uncharacterized LOC112532663	112532663	---	6	NC_006093.5	1095674	1096954	+	7.92487	-3.28985	0.968238	-3.39777	0.00067937	0.0167632
gene20730	LOC772158	---	heat shock protein 30C-like	772158	ENSGALG00000023819	27	NC_006114.5	7653016	7653900	-	23.6277	-3.32034	1.07481	-3.08924	0.00200671	0.0366951
gene24334	MYLPF	DTNB, G2, LC2f, MLC-2, MLC2	myosin light chain phosphorylatable fast skeletal muscle	776775	---	Un	NW_020110167.1	922691	931087	-	74.3237	-3.33031	1.05791	-3.14802	0.00164381	0.0319972
gene354	LMOD2	C-LMOD	leiomodin 2	417751	ENSGALG00000008805	1	NC_006088.5	22419625	22425777	-	24.162	-3.34812	1.04729	-3.19694	0.00138896	0.0284764
gene16204	IGLL1	IGLV	immunoglobulin lambda-like polypeptide 1	416928	ENSGALG00000021139	15	NC_006102.5	8213817	8231115	-	9264.65	-3.35413	0.420469	-7.97712	1.49783e-15	2.56245e-12
gene1691	LOC101750247	---	uncharacterized LOC101750247	101750247	---	1	NC_006088.5	91511057	91521472	+	20.618	-3.36475	0.632102	-5.3231	1.02012e-07	1.60273e-05
gene16674	LOC769384	---	C-type lectin domain family 2 member D-like	769384	ENSGALG00000046229; ENSGALG00000045880	16	NW_020109758.1	43578	115370	-	30.3697	-3.36592	0.709111	-4.74668	2.06782e-06	0.000189513
gene4988	CA3B	CA3	carbonic anhydrase 3B	420209	ENSGALG00000037975	2	NC_006089.5	122708696	122724398	+	23.0649	-3.39619	0.919681	-3.69279	0.000221806	0.00739208
gene19843	EDCH1	---	epidermal differentiation protein containing cysteine histidine motifs 1	110224118	ENSGALG00000032403	25	NC_006112.4	3293488	3294274	-	81.9609	-3.43423	0.613326	-5.59935	2.15161e-08	4.35899e-06
gene17101	MYH1B	MYH3	myosin heavy chain 1B skeletal muscle	374069	ENSGALG00000039977	18	NC_006105.5	499232	517534	-	119.449	-3.45874	1.00391	-3.44527	0.0005705	0.014519
gene21414	VH26L5	---	Immunoglobulin heavy chain V-III region VH26-like 5	776783	---	31	NC_028740.2	2371841	2372281	+	10.4605	-3.49109	1.05247	-3.31704	0.000909758	0.0208136
gene8105	JCHAIN	IGJ	joining chain of multimeric IgA and IgM	374117	ENSGALG00000011551	4	NC_006091.5	50012276	50018044	-	2415	-3.52133	0.382409	-9.20827	3.31433e-20	1.02061e-16
gene21411	LOC107050812	---	Ig mu chain C region-like	107050812	---	31	NC_028740.2	2331634	2379931	-	1099.61	-3.59118	0.550162	-6.52748	6.68832e-11	3.02883e-08
gene7885	LOC107051763	---	uncharacterized LOC107051763	107051763	---	4	NC_006091.5	37845887	37848797	+	6.60912	-3.65005	1.08636	-3.35987	0.000779778	0.0187597
gene11137	FTCD	---	formimidoyltransferase cyclodeaminase	395726	ENSGALG00000006131	7	NC_006094.5	6809907	6820260	-	13.781	-3.66012	0.884909	-4.13616	3.53173e-05	0.00188306
gene16206	LOC112529971	---	Ig lambda chain V-1 region-like	112529971	---	15	NC_006102.5	8232394	8232948	+	286.987	-3.70653	0.440384	-8.41657	3.87654e-17	9.94785e-14
gene24201	LOC101748894	---	uncharacterized LOC101748894	101748894	---	Un	NW_020110165.1	655903	660847	+	7.85384	-3.71425	1.19891	-3.09802	0.00194816	0.0358774
gene15884	LOC107057021	---	zinc finger CCCH domain-containing protein 11A-like	107057021	---	14	NC_006101.5	14637205	14642938	-	27.4885	-3.74441	1.23284	-3.03722	0.00238775	0.0415884
gene11662	KYNU	---	kynureninase	424302	ENSGALG00000012418	7	NC_006094.5	32639687	32702415	+	8.14298	-3.77383	1.26801	-2.97618	0.00291866	0.0480114
gene23979	LOC107051274	---	collagen alpha-2(IV) chain-like	107051274	---	Un	NW_020110160.1	111979	112370	-	1118.82	-3.77675	0.922656	-4.09334	4.25195e-05	0.00220428
gene3356	XIRP1	CMYA3, XIN, XIRP2	xin actin binding repeat containing 1	374266	ENSGALG00000006025	2	NC_006089.5	5034905	5068743	-	101.234	-3.80816	1.0419	-3.65502	0.000257158	0.00818072
gene2959	LOC107052349	---	uncharacterized LOC107052349	107052349	---	1	NC_006088.5	187071801	187083360	-	23.629	-3.8188	0.793401	-4.8132	1.48533e-06	0.000151454
gene16493	LOC112533582	---	uncharacterized LOC112533582	112533582	---	16	NC_006103.5	1709675	1717390	+	7.01345	-3.83067	1.03652	-3.6957	0.000219281	0.00733972
gene21436	LOC107049432	---	Ig heavy chain V-III region 23-like	107049432	---	31	NC_028740.2	2404745	2405163	-	7.18058	-3.88116	1.22197	-3.17614	0.0014925	0.0298064
gene10855	LOC101751655	---	uncharacterized LOC101751655	101751655	---	6	NC_006093.5	29052284	29078614	+	13.7511	-3.9876	1.12697	-3.53835	0.000402637	0.0112512
gene16550	LOC112533594	---	uncharacterized LOC112533594	112533594	---	16	NC_006103.5	2113983	2117429	-	7.20571	-3.98824	1.02184	-3.90299	9.5012e-05	0.0039861
gene16205	LOC112533500	---	uncharacterized LOC112533500	112533500	---	15	NC_006102.5	8216411	8217444	-	5.50625	-4.09444	1.26805	-3.22894	0.00124251	0.026315
gene16442	LOC100859036	---	antigen WC1.1-like	100859036	---	16	NC_006103.5	1079168	1081818	+	4.39566	-4.1156	1.30985	-3.14205	0.0016777	0.0322775
gene3283	KLHL40	KBTBD5	kelch like family member 40	420389	ENSGALG00000005292	2	NC_006089.5	2092193	2102704	-	55.7656	-4.14742	1.13507	-3.65387	0.000258314	0.00820053
gene21422	LOC107049422	---	Ig heavy chain V-III region 23-like	107049422	---	31	NC_028740.2	2385249	2388585	+	41.5821	-4.23593	0.712277	-5.94703	2.73058e-09	7.37593e-07
gene10541	MYOZ1	---	myozenin 1	423744	ENSGALG00000005226	6	NC_006093.5	16858044	16873138	+	44.4992	-4.27805	1.28299	-3.33444	0.000854703	0.01993
gene9207	IFITM10	Dspa3	interferon induced transmembrane protein 10	771148	ENSGALG00000031657	5	NC_006092.5	14337870	14345020	+	8.37916	-4.30476	1.03975	-4.14018	3.4704e-05	0.00187487
gene26	LOC430443	---	guanylyl cyclase-activating protein 1-like	430443	ENSGALG00000031626	1	NC_006088.5	309861	317259	-	32.7042	-4.33002	0.722502	-5.99309	2.05891e-09	5.6609e-07
gene20702	KRT9	KRT9L	keratin 9	420041	ENSGALG00000036846	27	NC_006114.5	7404853	7409514	-	30.0402	-4.35981	0.91012	-4.79037	1.66474e-06	0.000165368
gene19724	LOC107055098	---	epidermal differentiation protein containing glutamine (Q) repeats-like	107055098	---	25	NC_006112.4	2340862	2342229	-	20.5255	-4.37527	1.19043	-3.67537	0.0002375	0.00769223
gene1693	EPHA6	---	EPH receptor A6	374008	ENSGALG00000015418	1	NC_006088.5	92140821	92634619	+	13.4144	-4.40385	1.2551	-3.50878	0.000450175	0.0121602
gene16491	LOC112533588	---	uncharacterized LOC112533588	112533588	---	16	NC_006103.5	1702912	1707819	-	54.2134	-4.43914	0.729905	-6.08181	1.18834e-09	3.55106e-07
gene2895	GRIA4	GLUR4/D, GluR4, GluR4c, GluR4d, GluR4s	glutamate ionotropic receptor AMPA type subunit 4	396137	ENSGALG00000038995	1	NC_006088.5	182496376	182720301	-	18.9478	-4.43987	1.09106	-4.06933	4.71488e-05	0.00237238
gene21430	LOC107049426	---	Ig heavy chain V-III region 23-like	107049426	---	31	NC_028740.2	2395932	2396402	-	7.36351	-4.47418	1.24769	-3.58595	0.000335848	0.00996351
gene2881	SLN	---	sarcolipin	100857277	ENSGALG00000017168	1	NC_006088.5	181822186	181824110	+	16.9819	-4.47726	1.441	-3.10705	0.00188962	0.0351414
gene2828	LOC107052157	---	uncharacterized LOC107052157	107052157	---	1	NC_006088.5	178456907	178463406	+	11.5517	-4.52824	1.17222	-3.86296	0.000112022	0.00452704
gene21419	LOC112531079	---	immunoglobulin heavy variable 3-23-like	112531079	---	31	NC_028740.2	2382416	2382897	+	17.9352	-4.57509	1.09519	-4.17745	2.94793e-05	0.0016386
gene15160	LOC101749151	---	serine protease inhibitor Kazal-type 5-like	101749151	ENSGALG00000044388	13	NC_006100.5	11182771	11256006	+	13.1871	-4.64799	1.23635	-3.75945	0.000170285	0.00607709
gene16527	LOC107049124	---	class I histocompatibility antigen F10 alpha chain-like	107049124	ENSGALG00000030320	16	NC_006103.5	1965563	1969626	-	59.6499	-4.67287	0.843408	-5.54046	3.01682e-08	5.66464e-06
gene23524	TMEM215	---	transmembrane protein 215	427341	ENSGALG00000015754	Z	NC_006127.5	67289121	67291415	-	12.8782	-4.7096	1.03329	-4.55785	5.16804e-06	0.000386273
gene21417	VH26L10	---	Immunoglobulin heavy chain V-III region VH26-like 10	430017	---	31	NC_028740.2	2377551	2380078	-	74.6021	-4.83064	0.866	-5.57811	2.4315e-08	4.8563e-06
gene16821	ORM1	OGCHI	orosomucoid 1 (ovoglycoprotein)	395220	ENSGALG00000005099	17	NC_006104.5	5160813	5162559	+	8.17989	-4.84428	1.31377	-3.68732	0.000226631	0.00745608
gene8552	STK32B	---	serine/threonine kinase 32B	422850	ENSGALG00000029510	4	NC_006091.5	78906685	79056558	+	3.78163	-4.87839	1.59245	-3.06345	0.00218801	0.0390909
gene3264	LOC107049096	---	GTPase IMAP family member 8-like	107049096	ENSGALG00000046382	2	NC_006089.5	1024016	1030305	+	18.4661	-4.91497	1.0525	-4.6698	3.01487e-06	0.000250919
gene9873	SERPINA3/4L	---	serpin A3-4-like	107049127	ENSGALG00000028598	5	NC_006092.5	45812844	45837205	-	4.64718	-4.96618	1.59975	-3.10435	0.00190701	0.0353617
gene3588	LOC107052576	---	uncharacterized LOC107052576	107052576	ENSGALG00000032592	2	NC_006089.5	21707357	21709622	-	40.6313	-5.00295	0.777501	-6.43465	1.23759e-10	5.15005e-08
gene21561	LILRB5L2	LILRB5L	leukocyte immunoglobulin-like receptor subfamily B member 5-like 2	100858656	ENSGALG00000031101	31	NC_028740.2	3773180	3774997	-	5.53827	-5.12046	1.3864	-3.69336	0.000221311	0.00739161
gene13900	CLEC18B	CLEC18A	C-type lectin domain family 18 member B	431137	ENSGALG00000027183	11	NC_006098.5	1191638	1196732	-	5.03383	-5.13747	1.5823	-3.24684	0.00116694	0.0250242
gene21424	LOC112531057	---	Ig heavy chain V region 914-like	112531057	---	31	NC_028740.2	2389512	2390008	+	6.44842	-5.19135	1.45454	-3.56906	0.000358262	0.0102914
gene21827	LOC107049264	---	endogenous retrovirus group K member 8 Gag polyprotein-like	107049264	ENSGALG00000044365	33	NC_008465.4	230607	234158	+	4.60901	-5.29215	1.32992	-3.97931	6.91144e-05	0.00318609
gene5252	LOC112531906	---	endogenous retrovirus group K member 10 Gag polyprotein-like	112531906	---	2	NC_006089.5	143715988	143718502	-	6.34679	-5.37976	1.38465	-3.88527	0.000102216	0.00421934
gene17099	MYH1A	---	myosin heavy chain 1A skeletal muscle	417309	ENSGALG00000037864	18	NC_006105.5	458828	477172	-	160.182	-5.42337	1.57313	-3.4475	0.000565805	0.0144713
gene8050	NKX6-1	NKX-6.1	NK6 homeobox 1	395752	ENSGALG00000032545	4	NC_006091.5	46796543	46798446	-	18.8492	-5.43819	1.14267	-4.7592	1.94362e-06	0.000182937
gene21413	LOC107049105	---	Ig heavy chain V region 6.96-like	107049105	---	31	NC_028740.2	2369607	2370093	+	44.9131	-5.43976	0.975554	-5.57607	2.46016e-08	4.8563e-06
gene21431	LOC107049445	---	Ig heavy chain V-III region 23-like	107049445	---	31	NC_028740.2	2397592	2397955	-	7.19946	-5.71538	1.43005	-3.99663	6.42507e-05	0.00305237
gene16665	LOC107050939	---	zinc finger protein 135-like	107050939	---	16	NC_006103.5	2832371	2837648	+	6.66829	-5.7351	1.29281	-4.43615	9.15841e-06	0.000629518
gene21412	VH26L1	---	Immunoglobulin heavy chain V-III region VH26-like 1	431524	ENSGALG00000042285	31	NC_028740.2	2357626	2362429	-	733.328	-5.76602	0.994697	-5.79677	6.76061e-09	1.67892e-06
gene15	LOC107055491	---	uncharacterized LOC107055491	107055491	---	1	NC_006088.5	180107	184292	+	121.705	-5.84298	0.63283	-9.23309	2.62942e-20	1.01213e-16
gene21449	LOC100858082	---	uncharacterized LOC100858082	100858082	---	31	NC_028740.2	2422115	2422945	+	14.6868	-5.84528	1.23767	-4.72279	2.3263e-06	0.000208244
gene21416	VH26L8	---	Immunoglobulin heavy chain V-III region VH26-like 8	430015	---	31	NC_028740.2	2374456	2376671	-	12.7346	-5.87393	1.27771	-4.59722	4.28163e-06	0.000332951
gene21445	LOC112531083	---	Ig heavy chain V region M603-like	112531083	---	31	NC_028740.2	2416394	2419949	+	9.57411	-6.15967	1.54281	-3.99251	6.53772e-05	0.00307833
gene21460	LOC112531091	---	immunoglobulin heavy variable 3-23-like	112531091	---	31	NC_028740.2	2438476	2440498	+	11.6009	-6.5401	1.4163	-4.61775	3.87923e-06	0.000311086
gene24261	LOC112531388	---	endogenous retrovirus group K member 8 Gag polyprotein-like	112531388	---	Un	NW_020110165.1	1750672	1760866	+	12.4157	-6.61021	1.27149	-5.1988	2.00575e-07	2.91345e-05
gene21421	LOC101750354	---	uncharacterized LOC101750354	101750354	---	31	NC_028740.2	2384208	2384632	-	13.7265	-6.81387	1.44811	-4.70535	2.53435e-06	0.000216786
gene21418	LOC101750160	---	Ig heavy chain V-III region VH26-like	101750160	---	31	NC_028740.2	2380682	2381632	-	24.1291	-7.70996	1.38569	-5.56399	2.63678e-08	5.13905e-06
gene21614	LOC107049379	---	coiled-coil domain-containing protein 81-like	107049379	ENSGALG00000045184	31	NC_028740.2	4702324	4710284	-	548.681	-7.79261	1.04567	-7.45223	9.17777e-14	1.087e-10
gene21616	LOC107049387	---	coiled-coil domain-containing protein 81-like	107049387	ENSGALG00000044054	31	NC_028740.2	4718331	4722066	-	126.475	-8.85842	1.57751	-5.61544	1.9606e-08	4.13525e-06

## Sheet: Br to Fay Heat+Saline
Gene ID (from GTF)	Gene Symbol	Synonyms	Description	NCBI ID	Ensembl ID	Chromosome	Scaffold	Start (bp)	Stop (bp)	Strand	Base Mean Read Count	Log2 Fold Change (Log2FC)	Log2FC Standard Error	Test Statistic	p-value	q-value
gene4862	LOC112531863	---	uncharacterized LOC112531863	112531863	---	2	NC_006089.5	114934838	114940318	-	3.33373	22.8164	5.98837	3.81011	0.000138906	0.0054699
gene12124	LOC107053986	---	uncharacterized LOC107053986	107053986	---	8	NC_006095.5	16888699	16889750	-	68.0614	7.80787	0.92894	8.40513	4.27379e-17	5.98215e-14
gene733	HIST1H2B7L4	---	histone cluster 1H2B-VII-like 4	770267	ENSGALG00000027594	1	NC_006088.5	48174829	48175517	-	15.0777	7.66763	1.29894	5.90297	3.57009e-09	8.32859e-07
gene12126	LOC101751862	---	uncharacterized LOC101751862	101751862	ENSGALG00000036249	8	NC_006095.5	16902581	16907430	+	21.6875	7.20548	1.02334	7.04117	1.90632e-12	1.0871e-09
gene12125	LOC771247	---	UPF0462 protein C4orf33-like	771247	---	8	NC_006095.5	16892890	16912140	-	61.0786	7.16282	0.788571	9.08328	1.0535e-19	1.80231e-16
gene19668	LOC107050261	---	peroxisomal biogenesis factor 19-like	107050261	ENSGALG00000030039	25	NC_006112.4	2088559	2094744	+	6.48422	7.15168	1.5647	4.57065	4.86223e-06	0.000383917
gene12123	VTG2	VIT2	vitellogenin 2	424533	ENSGALG00000001863	8	NC_006095.5	16869042	16889747	+	345.959	6.8984	0.564364	12.2233	2.33327e-34	3.59253e-30
gene21636	LOC101752152	---	uncharacterized LOC101752152	101752152	---	31	NC_028740.2	5015601	5033167	+	6.57331	6.54479	1.46391	4.47075	7.79447e-06	0.000558193
gene14626	LOC107054434	---	uncharacterized LOC107054434	107054434	---	12	NC_006099.5	10729827	10748315	-	13.8894	6.25723	1.11175	5.62825	1.82045e-08	3.46043e-06
gene24182	LOC107049175	---	uncharacterized LOC107049175	107049175	---	Un	NW_020110165.1	367587	375014	-	4.15872	5.95001	1.72412	3.45104	0.000558427	0.0159546
gene24177	LOC107049408	---	uncharacterized LOC107049408	107049408	---	Un	NW_020110165.1	307623	311483	-	7.22447	5.87779	1.45306	4.04511	5.2298e-05	0.00255629
gene24111	LOC100857409	---	platelet glycoprotein VI-like	100857409	ENSGALG00000044876	Un	NW_020110163.1	574279	575863	+	2.71948	5.86513	1.51996	3.85873	0.000113977	0.00469226
gene10996	LOC101750475	---	uncharacterized LOC101750475	101750475	---	6	NC_006093.5	35889047	35893182	-	5.01845	5.43915	1.25816	4.3231	1.53852e-05	0.000945443
gene10593	LOC101749984	---	uncharacterized LOC101749984	101749984	---	6	NC_006093.5	18439861	18445399	+	142.873	5.3462	0.474709	11.2621	2.01986e-29	1.55499e-25
gene3040	THRSP	THRSPA	thyroid hormone responsive	404755	ENSGALG00000035803	1	NC_006088.5	194317270	194318711	+	217.058	5.34613	1.61968	3.30074	0.00096429	0.0233446
gene16474	LOC112533595	---	uncharacterized LOC112533595	112533595	---	16	NC_006103.5	1456014	1456741	-	7.92638	5.22355	1.38493	3.77169	0.000162143	0.00611509
gene1742	LOC107055088	---	uncharacterized LOC107055088	107055088	---	1	NC_006088.5	94030012	94045987	+	4.71877	5.04096	1.55714	3.23731	0.00120662	0.0273613
gene8685	LOC100857839	---	T-cell surface glycoprotein CD8 alpha chain-like	100857839	ENSGALG00000045876	4	NC_006091.5	85722914	85726776	-	50.4434	4.97649	0.551942	9.01634	1.94476e-19	2.99435e-16
gene1738	LOC101752250	---	cell surface glycoprotein CD200 receptor 1-A-like	101752250	---	1	NC_006088.5	93953871	93962287	+	16.1216	4.70599	1.21367	3.87748	0.000105543	0.0044416
gene1450	LOC107054599	---	uncharacterized LOC107054599	107054599	---	1	NC_006088.5	79201284	79208241	+	15.2822	4.68998	0.833069	5.62976	1.80459e-08	3.46043e-06
gene1423	LOC107049836	---	Ig heavy chain V-III region KOL-like	107049836	---	1	NC_006088.5	78852972	78854072	-	40.7099	4.6376	0.782254	5.92851	3.05699e-09	7.46979e-07
gene4334	CDH20	---	cadherin 20 type 2	373927	ENSGALG00000012906	2	NC_006089.5	68583727	68927139	-	39.9402	4.42459	0.685456	6.45497	1.08242e-10	4.06488e-08
gene21488	LOC107049370	---	uncharacterized LOC107049370	107049370	---	31	NC_028740.2	3071226	3073384	+	6.41735	4.4005	1.03639	4.24599	2.17631e-05	0.00127409
gene16590	LOC107054691	---	uncharacterized LOC107054691	107054691	---	16	NC_006103.5	2402839	2412429	-	9.41453	4.36235	0.919372	4.74492	2.08584e-06	0.000200723
gene1739	LOC107055085	---	uncharacterized LOC107055085	107055085	---	1	NC_006088.5	93962767	93973206	+	35.1859	4.24155	0.843904	5.02611	5.0054e-07	5.88306e-05
gene18309	LOC107054849	---	E3 ubiquitin-protein ligase RNF182-like	107054849	---	20	NC_006107.5	10550744	10552787	+	21.36	4.15335	0.948113	4.38065	1.18327e-05	0.000778585
gene21638	LOC107049375	---	paramyosin-like	107049375	---	31	NC_028740.2	5058532	5244404	+	4.10408	4.08461	1.2326	3.31381	0.000920326	0.0226963
gene15629	GRID2IP	---	Grid2 interacting protein	427671	ENSGALG00000040720	14	NC_006101.5	6915196	6942593	+	5.43483	3.9981	1.16271	3.43861	0.0005847	0.0164922
gene14844	GC1	---	photoreceptor guanylate cyclase 1	395866	---	13	NC_006100.5	510100	524411	+	7.98339	3.96351	1.18706	3.33892	0.000841061	0.0211945
gene19497	LOC101748511	---	uncharacterized LOC101748511	101748511	ENSGALG00000046120	24	NC_006111.5	5540929	5560937	+	78.9442	3.94852	0.847566	4.65866	3.18272e-06	0.000283262
gene10055	LOC107053579	---	uncharacterized LOC107053579	107053579	---	5	NC_006092.5	54743297	54748263	-	5.3944	3.93785	1.17867	3.34094	0.00083495	0.021075
gene3971	LOC101751579	---	uncharacterized LOC101751579	101751579	---	2	NC_006089.5	44925574	45077378	+	74.4943	3.90666	0.750915	5.20254	1.96582e-07	2.72682e-05
gene18143	HRH3	---	histamine receptor H3	428147	ENSGALG00000005170	20	NC_006107.5	7771311	7778353	-	89.9289	3.90601	0.481407	8.11373	4.90905e-16	6.29873e-13
gene24181	LOC776874	---	uncharacterized LOC776874	776874	---	Un	NW_020110165.1	367290	437311	+	7.14337	3.88515	1.10528	3.5151	0.000439596	0.0132976
gene24091	LOC107050135	CHIR2D-805	uncharacterized LOC107050135	107050135	---	Un	NW_020110163.1	333642	335530	-	5.74102	3.88426	0.959653	4.04756	5.17539e-05	0.00253776
gene21653	LOC107049156	---	pyrin-like	107049156	ENSGALG00000044434	31	NC_028740.2	5395721	5403870	-	5.74566	3.77675	0.863122	4.37568	1.21054e-05	0.000793137
gene204	SEMA3E	---	semaphorin 3E	374089	ENSGALG00000038225	1	NC_006088.5	9659759	9790408	+	4.17137	3.77571	1.04883	3.59994	0.000318293	0.010405
gene24176	LOC107051196	---	uncharacterized LOC107051196	107051196	---	Un	NW_020110165.1	302588	320834	+	13.7602	3.76487	1.12774	3.33842	0.000842553	0.0211974
gene4718	LOC107052004	---	uncharacterized LOC107052004	107052004	---	2	NC_006089.5	104980301	104990439	-	4.85717	3.55851	0.990433	3.59289	0.000327034	0.0106455
gene19496	LOC107055039	---	uncharacterized LOC107055039	107055039	ENSGALG00000032739	24	NC_006111.5	5537815	5547487	-	10.2127	3.53397	0.961973	3.67367	0.000239094	0.00834771
gene5910	MDGA1	---	MAM domain containing glycosylphosphatidylinositol anchor 1	421431	ENSGALG00000010145	3	NC_006090.5	30048618	30194086	+	26.5469	3.50902	0.830096	4.22725	2.36567e-05	0.00135911
gene10592	LOC107053667	---	uncharacterized LOC107053667	107053667	---	6	NC_006093.5	18422690	18436023	+	15.8459	3.48505	0.662295	5.26208	1.42434e-07	2.04958e-05
gene18077	MATN4	---	matrilin 4	428140	ENSGALG00000004028	20	NC_006107.5	5155013	5168757	+	29.7499	3.4731	0.612549	5.66991	1.42871e-08	2.85686e-06
gene18242	TCF15	---	transcription factor 15	395788	ENSGALG00000026276	20	NC_006107.5	9927660	9930054	+	8.56635	3.45061	1.14167	3.02241	0.00250771	0.0453183
gene24169	GFCBPL	---	IgGFc-binding protein-like	430862	ENSGALG00000044619	Un	NW_020110165.1	129412	131126	+	12.5485	3.41649	0.86564	3.94678	7.92098e-05	0.00357652
gene19667	LOC101751456	---	T-complex protein 1 subunit gamma-like	101751456	---	25	NC_006112.4	2077277	2087664	-	140.427	3.38857	0.572064	5.9234	3.15345e-09	7.46979e-07
gene21622	LOC101748207	---	soluble scavenger receptor cysteine-rich domain-containing protein SSC5D-like	101748207	---	31	NC_028740.2	4780730	4783822	+	24.5181	3.3761	0.438603	7.69739	1.38868e-14	1.33635e-11
gene14095	LOC107054294	---	uncharacterized LOC107054294	107054294	---	11	NC_006098.5	10089337	10119199	+	7.54108	3.35122	1.05758	3.16877	0.00153085	0.0326461
gene20382	LOC107057528	---	uncharacterized LOC107057528	107057528	---	27	NC_006114.5	3100423	3102564	-	4.99475	3.34128	0.942832	3.54388	0.000394285	0.0122395
gene6194	FNDC1	---	fibronectin type III domain containing 1	421589	ENSGALG00000011663	3	NC_006090.5	45889772	45956288	-	488.552	3.32115	0.352253	9.42832	4.16699e-21	8.01989e-18
gene14096	LOC107054293	---	uncharacterized LOC107054293	107054293	---	11	NC_006098.5	10120663	10250807	+	19.4711	3.24745	0.852597	3.80889	0.000139593	0.00547226
gene20214	TSPO2	BZRPL1	translocator protein 2	419914	ENSGALG00000003212	26	NC_006113.5	4698609	4703754	+	28.2176	3.21525	0.689304	4.66448	3.09395e-06	0.000278582
gene14944	SLC4A9	---	solute carrier family 4 member 9	769199	ENSGALG00000044387	13	NC_006100.5	2185253	2201975	+	9.8829	3.15429	0.795605	3.96464	7.35062e-05	0.00335838
gene4049	AMPH	---	amphiphysin	420761	ENSGALG00000032958	2	NC_006089.5	49138824	49243847	-	38.6789	3.14176	0.549744	5.71495	1.09735e-08	2.22315e-06
gene532	KCNC2	---	potassium voltage-gated channel subfamily C member 2	772061	ENSGALG00000010204	1	NC_006088.5	37711495	37808713	-	27.5562	3.12614	0.998413	3.13111	0.00174146	0.035751
gene15823	PITPNC1L	---	phosphatidylinositol transfer protein cytoplasmic 1-like	427652	ENSGALG00000002610	14	NC_006101.5	13464716	13469773	+	25.5542	3.10629	0.584349	5.31581	1.06186e-07	1.5778e-05
gene5419	FBLN7	---	fibulin 7	421229	ENSGALG00000046358	3	NC_006090.5	3223813	3229644	+	108.658	3.06408	0.300848	10.1848	2.31785e-24	5.94798e-21
gene4782	NPBWR1	---	neuropeptides B and W receptor 1	421117	ENSGALG00000015261	2	NC_006089.5	110084486	110087174	+	115.282	3.0547	0.403431	7.57181	3.68047e-14	3.33342e-11
gene20166	SYT6	---	synaptotagmin 6	428270	ENSGALG00000001968	26	NC_006113.5	3808440	3837130	-	6.59607	3.04093	0.75035	4.05269	5.06323e-05	0.00251479
gene5049	CPQ	PGCP	carboxypeptidase Q	420238	ENSGALG00000030866	2	NC_006089.5	126884501	127048760	+	27.4629	3.0289	0.49488	6.12047	9.32969e-10	2.76249e-07
gene1406	LOC112532702	---	uncharacterized LOC112532702	112532702	---	1	NC_006088.5	78487050	78490339	+	5.61245	3.01344	0.985301	3.05839	0.00222526	0.0416613
gene3165	HBE1	HBB-H, HBBH	hemoglobin subunit epsilon 1	428114	ENSGALG00000028273	1	NC_006088.5	197283323	197284533	-	17.388	3.01067	0.918944	3.27623	0.00105202	0.0248509
gene15625	BRICD5	C14H16ORF79	BRICHOS domain containing 5	107054618	---	14	NC_006101.5	6886819	6892097	-	7.03792	2.99981	0.727619	4.12278	3.74335e-05	0.00196711
gene17349	SSTR2	SS2R	somatostatin receptor 2	395305	ENSGALG00000004418	18	NC_006105.5	8968317	8975462	+	241.386	2.99547	0.993806	3.01414	0.0025771	0.0463547
gene11703	RPRML	---	reprimo like	419946	ENSGALG00000042256	7	NC_006094.5	35627456	35627955	-	21.5847	2.96925	0.721148	4.11739	3.83188e-05	0.00199998
gene2562	LMO7	---	LIM domain 7	418815	ENSGALG00000016920	1	NC_006088.5	156241202	156370180	-	366.861	2.9389	0.369152	7.96121	1.70365e-15	2.01777e-12
gene20704	KRTC42L	---	keratin type I cytoskeletal 42-like	420039	ENSGALG00000034054	27	NC_006114.5	7422075	7426921	-	12.357	2.90984	0.670097	4.34242	1.40922e-05	0.000879609
gene22664	MSMP	---	microseminoprotein prostate associated	769825	ENSGALG00000028118	Z	NC_006127.5	9106946	9116179	+	6.7531	2.89309	0.834011	3.46889	0.000522607	0.0151536
gene6052	LOC112532178	---	uncharacterized LOC112532178	112532178	---	3	NC_006090.5	38009785	38016353	+	6.83213	2.84171	0.734348	3.86971	0.000108965	0.00455046
gene8705	LOC422924	---	T-cell surface glycoprotein CD8 alpha chain-like	422924	ENSGALG00000045786	4	NC_006091.5	85896231	85902680	-	13.2193	2.81946	0.667512	4.22384	2.40174e-05	0.0013747
gene13922	CALB2	---	calbindin 2	396255	ENSGALG00000026903	11	NC_006098.5	1487541	1492097	-	114.96	2.80965	0.467181	6.01405	1.80947e-09	4.80353e-07
gene21677	LOC107049467	---	uncharacterized LOC107049467	107049467	---	31	NC_028740.2	5584669	5604694	-	30.6498	2.80866	0.49599	5.66273	1.48984e-08	2.9409e-06
gene2448	LOC107050476	---	uncharacterized LOC107050476	107050476	ENSGALG00000045075	1	NC_006088.5	142895744	142899760	-	15.2656	2.79932	0.644222	4.34527	1.39105e-05	0.000879609
gene4239	GCNT2	---	glucosaminyl (N-acetyl) transferase 2 I-branching enzyme (I blood group)	428479	ENSGALG00000012773	2	NC_006089.5	63255945	63271687	-	46.3029	2.78879	0.553902	5.0348	4.78337e-07	5.66535e-05
gene3291	GJC2	GJA12	gap junction protein gamma 2	420397	ENSGALG00000005331	2	NC_006089.5	2394461	2440924	-	69.5608	2.78267	0.535159	5.1997	1.99614e-07	2.74416e-05
gene21484	LOC112531132	---	THAP domain-containing protein 7-like	112531132	---	31	NC_028740.2	3027654	3031929	-	7.06319	2.72679	0.874776	3.11713	0.00182624	0.0370469
gene14449	LOC107054365	---	uncharacterized LOC107054365	107054365	---	12	NC_006099.5	3297060	3301660	+	38.3499	2.71112	0.627309	4.32183	1.54739e-05	0.000945443
gene10087	LOC112532494	---	uncharacterized LOC112532494	112532494	---	5	NC_006092.5	55728546	55730687	+	13.1903	2.69364	0.612436	4.39824	1.0913e-05	0.000731624
gene13466	LOC107054177	---	uncharacterized LOC107054177	107054177	---	10	NC_006097.5	8597861	8602749	+	43.7679	2.67955	0.569203	4.70754	2.5072e-06	0.000231158
gene10721	CRTAC1	---	cartilage acidic protein 1	425346	ENSGALG00000017378	6	NC_006093.5	23234578	23244601	+	6.16854	2.67481	0.896389	2.98399	0.0028452	0.049831
gene5519	KCNK12	---	potassium two pore domain channel subfamily K member 12	428554	ENSGALG00000008960	3	NC_006090.5	9296497	9323989	-	79.4371	2.64392	0.423555	6.24222	4.31396e-10	1.38379e-07
gene16567	LOC112529941	---	myelin-oligodendrocyte glycoprotein-like	112529941	---	16	NC_006103.5	2317607	2322098	+	6.6491	2.62927	0.853199	3.08167	0.00205846	0.0395427
gene13128	PTX3	PPTX	pentraxin 3	548626	ENSGALG00000028284	9	NC_006096.5	22869367	22874339	-	119.161	2.60668	0.583665	4.46606	7.96741e-06	0.000567936
gene16360	CABP7	---	calcium binding protein 7	770960	ENSGALG00000040463	15	NC_006102.5	11334606	11339924	-	24.0433	2.58255	0.510272	5.06112	4.16797e-07	5.17535e-05
gene16502	LOC112533603	---	18S ribosomal RNA	112533603	---	16	NC_006103.5	1799707	1801522	+	113.39	2.5812	0.741997	3.47872	0.000503824	0.014692
gene8683	LOC107053306	---	T-cell surface glycoprotein CD8 alpha chain-like	107053306	ENSGALG00000046567	4	NC_006091.5	85705698	85709894	-	10.118	2.55921	0.663976	3.85437	0.000116027	0.00472611
gene10995	STK32C	---	serine/threonine kinase 32C	769291	ENSGALG00000020615	6	NC_006093.5	35838882	35893453	-	91.2687	2.55047	0.358153	7.12118	1.07005e-12	6.59019e-10
gene17625	CAMKK1	---	calcium/calmodulin dependent protein kinase kinase 1	771003	ENSGALG00000001617	19	NC_006106.5	3475107	3558000	+	74.9521	2.54697	0.518392	4.91322	8.95934e-07	9.07546e-05
gene11019	MSTN	GDF-8, GDF8	myostatin	373964	ENSGALG00000039458	7	NC_006094.5	252348	257840	+	18.0261	2.52225	0.685273	3.68066	0.000232633	0.0081591
gene16573	LOC112533591	---	uncharacterized LOC112533591	112533591	---	16	NC_006103.5	2350358	2350628	+	9.24659	2.51727	0.662618	3.79898	0.000145293	0.00564917
gene949	LOC107049021	---	uncharacterized LOC107049021	107049021	---	1	NC_006088.5	54566626	54581232	-	7.27075	2.50908	0.818959	3.06374	0.00218591	0.0411448
gene13811	LOC112533171	---	platelet glycoprotein VI-like	112533171	---	10	NC_006097.5	21073125	21073945	-	5.20425	2.4831	0.726128	3.41965	0.000627009	0.0174892
gene16152	ACACB	---	acetyl-CoA carboxylase beta	430557	ENSGALG00000005043	15	NC_006102.5	6951098	6972442	+	67.7357	2.48164	0.69597	3.56572	0.000362855	0.011567
gene3707	LOC112531701	---	uncharacterized LOC112531701	112531701	---	2	NC_006089.5	30436836	30446236	+	60.3675	2.4707	0.379721	6.50662	7.68624e-11	3.03449e-08
gene13552	LOC101749170	---	uncharacterized LOC101749170	101749170	ENSGALG00000035438	10	NC_006097.5	12419623	12478392	+	20.7777	2.46786	0.730999	3.37601	0.000735455	0.0193569
gene8827	CPXM1	---	carboxypeptidase X M14 family member 1	100858707	ENSGALG00000040759	4	NC_006091.5	91071595	91078557	-	13.8689	2.46396	0.787258	3.1298	0.00174927	0.0358159
gene22236	RAPGEF3	---	Rap guanine nucleotide exchange factor 3	426888	ENSGALG00000043775	33	NC_008465.4	5950046	5963410	+	41.8223	2.42156	0.563926	4.29411	1.75392e-05	0.00105489
gene21801	FOSB	---	FosB proto-oncogene AP-1 transcription factor subunit	107049603	ENSGALG00000041280	32	NC_006119.4	547718	556902	+	143.561	2.37985	0.73866	3.22185	0.00127364	0.0285865
gene5917	TCTE1	---	t-complex-associated-testis-expressed 1	421437	ENSGALG00000010165	3	NC_006090.5	30343614	30357848	+	12.2709	2.36456	0.779985	3.03155	0.00243303	0.0441241
gene13465	UNC13C	---	unc-13 homolog C	415413	ENSGALG00000035935	10	NC_006097.5	8591757	8708900	-	74.3187	2.35655	0.556912	4.23146	2.32179e-05	0.00134393
gene734	HIST1H2A4L4	---	histone cluster 1 H2A-IV-like 4	427895	ENSGALG00000027315	1	NC_006088.5	48175636	48176188	+	18.4621	2.35235	0.634776	3.7058	0.000210726	0.00752795
gene23036	FREM1	---	FRAS1 related extracellular matrix 1	427355	ENSGALG00000005426	Z	NC_006127.5	31714070	31784529	-	259.902	2.34923	0.313011	7.50527	6.13014e-14	5.24365e-11
gene8836	LOC107049884	---	uncharacterized LOC107049884	107049884	---	4	NC_006091.5	91149109	91150737	-	18.6662	2.34553	0.522757	4.48685	7.2284e-06	0.000527468
gene1012	WEE2	WEE1B	WEE1 homolog 2	427918	ENSGALG00000012875	1	NC_006088.5	57325927	57338608	+	13.8798	2.34499	0.495392	4.73361	2.20558e-06	0.000208339
gene6198	LOC107053022	---	uncharacterized LOC107053022	107053022	---	3	NC_006090.5	46015183	46031255	+	94.3094	2.34314	0.403522	5.80674	6.37025e-09	1.36226e-06
gene9563	LOC112532528	---	uncharacterized LOC112532528	112532528	---	5	NC_006092.5	28752938	28760674	+	43.5096	2.34105	0.474985	4.92867	8.27903e-07	8.61298e-05
gene20534	LOC112530352	---	uncharacterized LOC112530352	112530352	---	27	NC_006114.5	5555595	5557919	-	11.2469	2.33753	0.656757	3.5592	0.000371992	0.0117128
gene5131	LOC101751890	---	uncharacterized LOC101751890	101751890	---	2	NC_006089.5	131169707	131208222	+	46.4763	2.3175	0.689007	3.36354	0.000769508	0.0200137
gene20859	CMA1	CTSG	chymase 1	426049	ENSGALG00000044661	28	NC_006115.5	1374942	1377021	-	355.201	2.31551	0.564152	4.10441	4.05347e-05	0.00210139
gene8686	LOC101752184	---	T-cell surface glycoprotein CD8 alpha chain-like	101752184	ENSGALG00000044755	4	NC_006091.5	85733489	85737734	-	17.4591	2.29155	0.706144	3.24516	0.00117384	0.0269755
gene14208	CRISPLD2	---	cysteine rich secretory protein LCCL domain containing 2	415818	ENSGALG00000032143	11	NC_006098.5	16909054	16935808	+	594.819	2.28186	0.582376	3.91819	8.92146e-05	0.0039135
gene8535	HS3ST1	---	heparan sulfate-glucosamine 3-sulfotransferase 1	422840	ENSGALG00000014934	4	NC_006091.5	78033667	78044779	+	30.992	2.27725	0.609719	3.73492	0.000187777	0.00686747
gene3628	PON2	PON1	paraoxonase 2	395830	ENSGALG00000009689	2	NC_006089.5	23847295	23867263	-	23.404	2.2568	0.715699	3.15328	0.00161446	0.0337285
gene14495	ASPN	BGN	asporin	415954	ENSGALG00000004722	12	NC_006099.5	3792200	3806895	+	74.9249	2.23864	0.63431	3.52925	0.000416741	0.012782
gene7819	C4H4ORF33	---	chromosome 4 C4orf33 homolog	422485	ENSGALG00000010108	4	NC_006091.5	34021275	34025737	-	542.929	2.23328	0.19994	11.1698	5.73281e-29	2.94227e-25
gene20345	LOC112530368	---	T cell receptor alpha variable 4-like	112530368	---	27	NC_006114.5	2845945	2847258	-	26.3681	2.22887	0.445078	5.00782	5.50499e-07	6.3254e-05
gene4036	LOC112531735	---	Ig kappa chain V region 120-like	112531735	---	2	NC_006089.5	49078359	49078928	-	12.2433	2.22738	0.634818	3.50869	0.000450321	0.0135158
gene20096	AVPR1B	AVT2R	arginine vasopressin receptor 1B	428263	ENSGALG00000000788	26	NC_006113.5	2366601	2368583	-	15.4839	2.22638	0.55342	4.02296	5.74717e-05	0.00277396
gene1718	LOC107055061	---	uncharacterized LOC107055061	107055061	ENSGALG00000036367	1	NC_006088.5	93373127	93375278	+	49.8777	2.20626	0.448144	4.92312	8.51756e-07	8.80167e-05
gene16506	LOC112533601	---	18S ribosomal RNA	112533601	---	16	NC_006103.5	1833649	1835471	+	15205.5	2.19974	0.663949	3.31312	0.000922625	0.0226963
gene20968	PALM	---	paralemmin	101750199	ENSGALG00000026055	28	NC_006115.5	2849821	2864558	+	22.3814	2.19046	0.666258	3.2877	0.00101009	0.0242249
gene18719	LGI3	---	leucine rich repeat LGI family member 3	107049625	ENSGALG00000030687	22	NC_006109.5	62915	68889	+	19.453	2.18301	0.617709	3.53405	0.000409243	0.0126275
gene2910	MMP27	---	matrix metallopeptidase 27	395850	ENSGALG00000019060	1	NC_006088.5	183804798	183812264	+	25.9746	2.17726	0.421703	5.16301	2.43008e-07	3.22551e-05
gene20094	CTSE	---	cathepsin E	771791	ENSGALG00000000786	26	NC_006113.5	2355480	2359680	-	25.7263	2.17153	0.41793	5.19592	2.03708e-07	2.75131e-05
gene2317	RFX8	---	RFX family member 8 lacking RFX DNA binding domain	418713	ENSGALG00000045388	1	NC_006088.5	134807249	134839656	-	15.6027	2.16986	0.695694	3.11898	0.00181477	0.0369116
gene20095	C26H1ORF186	C26H1ORF186	chromosome 1 open reading frame 186	101752310	---	26	NC_006113.5	2361133	2365786	+	147.05	2.16599	0.315908	6.85641	7.06123e-12	3.1977e-09
gene6351	SLC2A12	---	solute carrier family 2 member 12	421696	ENSGALG00000013980	3	NC_006090.5	56303340	56333745	+	8.2677	2.14578	0.589946	3.63725	0.000275568	0.00934563
gene20297	LOC112530389	---	uncharacterized LOC112530389	112530389	---	27	NC_006114.5	2397920	2403700	-	20.9056	2.141	0.39955	5.35852	8.39049e-08	1.27909e-05
gene9176	DDTNFR23	---	death domain-containing tumor necrosis factor receptor superfamily member 23	378902	ENSGALG00000006407	5	NC_006092.5	13256032	13263349	+	94.1247	2.12774	0.36072	5.8986	3.66608e-09	8.42486e-07
gene5509	TOGARAM2	FAM179A	TOG array regulator of axonemal microtubules 2	421296	ENSGALG00000008998	3	NC_006090.5	9164052	9213824	-	11.0519	2.12417	0.563973	3.76644	0.000165592	0.00620346
gene9739	FOS	---	Fos proto-oncogene AP-1 transcription factor subunit	396512	ENSGALG00000028037	5	NC_006092.5	38430793	38433702	+	195.86	2.09323	0.451368	4.63752	3.52608e-06	0.000303302
gene1801	JAM2	---	junctional adhesion molecule 2	418476	ENSGALG00000015746	1	NC_006088.5	103822635	103856297	+	342.569	2.09091	0.281112	7.43798	1.02238e-13	7.87082e-11
gene16343	SEC14L3	---	SEC14 like lipid binding 3	101751363	ENSGALG00000007840	15	NC_006102.5	11089583	11095121	-	55.0357	2.08775	0.347691	6.00461	1.91798e-09	5.00526e-07
gene16513	BLB3	---	Major histocompatibility complex class II beta chain BLB3	425256	ENSGALG00000030368	16	NC_006103.5	1904199	1910334	-	5.91844	2.08474	0.682583	3.05419	0.00225669	0.0420148
gene20311	LOC112530372	---	Ig heavy chain V region C3-like	112530372	---	27	NC_006114.5	2613558	2614583	-	37.355	2.06837	0.456548	4.53045	5.88578e-06	0.000448631
gene22257	LOC107051159	---	leucine-rich repeat extensin-like protein 3	107051159	---	33	NC_008465.4	6232509	6239501	+	45.0576	2.06834	0.546506	3.78466	0.000153916	0.00587819
gene13553	TMC3	---	transmembrane channel like 3	415470	ENSGALG00000006376	10	NC_006097.5	12490099	12542720	+	16.8213	2.05477	0.504799	4.07047	4.69192e-05	0.00235424
gene5752	SPATA17	---	spermatogenesis associated 17	421354	ENSGALG00000009616	3	NC_006090.5	19747670	19838153	-	10.5863	2.05237	0.576098	3.56254	0.000367277	0.0116376
gene7522	DCX	---	doublecortin	374242	ENSGALG00000007993	4	NC_006091.5	13185758	13314342	+	40.92	2.04064	0.659889	3.09241	0.00198541	0.0388924
gene153	LOC419112	---	transmembrane protein 110-like	419112	ENSGALG00000029446	1	NC_006088.5	4688854	4719043	+	136.307	2.03261	0.330374	6.15246	7.62913e-10	2.34931e-07
gene3142	LOC107052466	---	NAD--arginine ADP-ribosyltransferase 1-like	107052466	ENSGALG00000039054	1	NC_006088.5	197023913	197028281	+	142.649	2.02704	0.369936	5.47943	4.26704e-08	7.55168e-06
gene5851	LOC101751111	---	uncharacterized LOC101751111	101751111	ENSGALG00000036780	3	NC_006090.5	26045268	26086284	-	9.5202	2.01002	0.567005	3.54498	0.000392646	0.0122133
gene4048	LOC776593	---	T-cell receptor gamma chain V region PT-gamma-1/2-like	776593	ENSGALG00000045639	2	NC_006089.5	49130494	49134690	-	276.97	1.99757	0.391064	5.10804	3.2552e-07	4.14217e-05
gene736	APOLD1	---	apolipoprotein L domain containing 1	769889	ENSGALG00000011784	1	NC_006088.5	48189928	48194915	+	47.5376	1.98656	0.510853	3.88871	0.000100778	0.00427763
gene4046	LOC776577	---	T-cell receptor gamma chain V region V108A-like	776577	---	2	NC_006089.5	49116512	49120818	-	297.353	1.98269	0.518254	3.82571	0.000130395	0.00518783
gene16794	TMEM268	C17H9ORF91	transmembrane protein 268	417248	ENSGALG00000007186	17	NC_006104.5	2882256	2891735	+	55.4341	1.98173	0.392664	5.04689	4.49049e-07	5.4441e-05
gene11497	SLC11A1	BCG, NRAMP1	solute carrier family 11 member 1	395811	ENSGALG00000011434	7	NC_006094.5	22547347	22552954	-	152.732	1.97644	0.39362	5.02118	5.13547e-07	5.99021e-05
gene8680	LOC771804	---	T-cell surface glycoprotein CD8 alpha chain-like	771804	ENSGALG00000046410	4	NC_006091.5	85681130	85687697	-	18.7016	1.97401	0.507317	3.89107	9.98036e-05	0.00425672
gene6128	SMOC2	---	SPARC related modular calcium binding 2	421559	ENSGALG00000011205	3	NC_006090.5	41689711	41825990	-	35.2754	1.96938	0.495058	3.97807	6.94758e-05	0.00323051
gene17659	STYXL1	DUSP24	serine/threonine/tyrosine interacting like 1	417518	ENSGALG00000001963	19	NC_006106.5	4442783	4452783	+	62.5925	1.96709	0.298346	6.59332	4.3009e-11	1.74266e-08
gene8692	TCD8AL3	---	T-cell surface glycoprotein CD8 alpha chain-like 3	107049158	ENSGALG00000032967	4	NC_006091.5	85792692	85796807	-	30.8334	1.96476	0.407969	4.81595	1.46503e-06	0.000146475
gene716	HIST2H3D	---	histone cluster 2 H3 family member d	770022	ENSGALG00000035244	1	NC_006088.5	48117648	48118824	+	47.6554	1.94946	0.470094	4.14697	3.36908e-05	0.00182604
gene14654	LOC770936	---	serine/threonine-protein kinase SRPK3-like	770936	ENSGALG00000006544	12	NC_006099.5	11740940	11755274	+	12.6979	1.94886	0.570271	3.41743	0.000632157	0.0176009
gene19859	LOC107049496	---	long-chain fatty acid transport protein 3-like	107049496	ENSGALG00000038519	25	NC_006112.4	3397815	3409889	+	90.158	1.93503	0.358704	5.39449	6.87184e-08	1.07965e-05
gene1397	FAM131B	---	family with sequence similarity 131 member B	768450	ENSGALG00000014689	1	NC_006088.5	78212568	78261294	+	381.634	1.9178	0.315684	6.07507	1.23936e-09	3.53377e-07
gene14983	PCDH12	---	protocadherin 12	416191	ENSGALG00000002544	13	NC_006100.5	3130907	3140292	-	11.9958	1.9025	0.601577	3.16252	0.00156409	0.0329443
gene16531	CLC2IL1	---	C-type lectin domain family 2 member I-like 1	101748375	ENSGALG00000045053	16	NC_006103.5	1988531	1997606	-	96.6714	1.90076	0.422462	4.49924	6.81972e-06	0.000500015
gene3164	HBBA	HBB-A, HBG2	hemoglobin beta subunit A	396485	ENSGALG00000028273	1	NC_006088.5	197279998	197281517	-	2596.51	1.89694	0.599579	3.16379	0.00155729	0.0329286
gene12008	COL11A1	---	collagen type XI alpha 1 chain	374046	ENSGALG00000005180	8	NC_006095.5	11576206	11743370	+	41.3877	1.89602	0.473969	4.0003	6.32621e-05	0.00301255
gene18079	KCNS1	---	potassium voltage-gated channel modifier subfamily S member 1	770173	ENSGALG00000004074	20	NC_006107.5	5174637	5182977	+	10.8381	1.8833	0.601054	3.13332	0.00172839	0.0355777
gene20079	KLHDC8A	---	kelch domain containing 8A	419829	ENSGALG00000000684	26	NC_006113.5	2087356	2099662	-	132.985	1.87832	0.430077	4.3674	1.25733e-05	0.00081679
gene7106	RHAG	---	Rh associated glycoprotein	395118	ENSGALG00000016684	3	NC_006090.5	108759928	108772498	+	28.1461	1.87774	0.579465	3.24047	0.00119332	0.0273009
gene15766	HBA1	HBAA	hemoglobin subunit alpha 1	416652	ENSGALG00000043234	14	NC_006101.5	12510395	12511200	+	2568.88	1.87702	0.606113	3.09681	0.00195613	0.0385147
gene5866	LOC112532217	---	uncharacterized LOC112532217	112532217	---	3	NC_006090.5	26989435	27050721	+	54.1155	1.87409	0.462639	4.05088	5.10259e-05	0.00252619
gene19548	LOC100858068	---	IgGFc-binding protein-like	100858068	ENSGALG00000032344	24	NC_006111.5	6481395	6490263	-	23.2487	1.87381	0.594863	3.14998	0.00163284	0.03402
gene6284	LOC107053008	---	uncharacterized LOC107053008	107053008	---	3	NC_006090.5	52238263	52242817	+	20.1299	1.82506	0.417968	4.3665	1.26256e-05	0.00081679
gene20752	RAMP2	---	receptor activity modifying protein 2	420022	ENSGALG00000024449	27	NC_006114.5	7849997	7851556	+	57.0021	1.82118	0.460108	3.95816	7.55282e-05	0.00344055
gene17792	ANKRD13B	---	ankyrin repeat domain 13B	100859164	ENSGALG00000032723	19	NC_006106.5	6219190	6226372	+	115.723	1.81052	0.395102	4.58242	4.59625e-06	0.000368418
gene20122	CD34	---	CD34 molecule	419856	ENSGALG00000001177	26	NC_006113.5	2726907	2737608	-	46.1584	1.76726	0.448468	3.94067	8.1254e-05	0.00364523
gene19857	LOC107055115	---	atrial natriuretic peptide receptor 1-like	107055115	ENSGALG00000037869	25	NC_006112.4	3351439	3362949	+	50.1096	1.76274	0.557289	3.16306	0.0015612	0.0329286
gene19519	C24H11ORF34	C24H11ORF34	chromosome 24 C11orf34 homolog	419791	ENSGALG00000043837	24	NC_006111.5	6126803	6130448	+	43.0569	1.75965	0.461052	3.8166	0.000135304	0.00535545
gene14790	LOC107054405	---	uncharacterized LOC107054405	107054405	---	12	NC_006099.5	18676457	18744856	-	66.0166	1.75711	0.285512	6.15424	7.54399e-10	2.34931e-07
gene20264	MAZ	---	MYC associated zinc finger protein	107051057	---	26	NC_006113.5	5490884	5503036	+	45.4767	1.75037	0.490064	3.57173	0.000354637	0.0113757
gene7006	SCARA5	---	scavenger receptor class A member 5 (putative)	771061	ENSGALG00000016580	3	NC_006090.5	105090396	105109857	+	39.7654	1.73748	0.562684	3.08784	0.00201619	0.0391961
gene13187	LOC425049	TUBA3D	tubulin alpha-3 chain-like	425049	ENSGALG00000006241	9	NC_006096.5	24085072	24091646	-	40.7629	1.73166	0.534055	3.24248	0.00118494	0.02719
gene18639	AADACL4L1	AADACL4	arylacetamide deacetylase-like 4-like 1	768580	ENSGALG00000041400	21	NC_006108.5	5269306	5273166	-	19.3632	1.72077	0.53742	3.20191	0.00136521	0.0300992
gene11320	HOXD8	---	homeobox D8	396301	ENSGALG00000037272	7	NC_006094.5	16290959	16293056	-	10.6232	1.71929	0.565378	3.04095	0.00235832	0.0431761
gene14803	GRM7	---	glutamate metabotropic receptor 7	416112	ENSGALG00000037841	12	NC_006099.5	19262298	19487339	+	35.3203	1.71808	0.396141	4.33704	1.44412e-05	0.000896579
gene11114	UGT1A8	UGT1A1, UGT1A10, UGT1A6, UGT1A7, UGT1A9	UDP glucuronosyltransferase family 1 member A8	424028	ENSGALG00000004196	7	NC_006094.5	5831606	5902469	-	29.099	1.71242	0.513026	3.33789	0.000844184	0.0212038
gene9365	LOC107053462	---	uncharacterized LOC107053462	107053462	---	5	NC_006092.5	19318878	19328471	+	29.0855	1.70362	0.491463	3.46643	0.000527421	0.0152527
gene876	ELFN2	LRRC62	extracellular leucine rich repeat and fibronectin type III domain containing 2	427906	ENSGALG00000012446	1	NC_006088.5	51286507	51341743	+	133.834	1.70213	0.510455	3.33452	0.000854454	0.0213919
gene5082	NCALD	---	neurocalcin delta	396048	ENSGALG00000032518	2	NC_006089.5	128788273	128829299	-	80.5992	1.68945	0.365423	4.62327	3.77745e-06	0.000316095
gene4751	EPT1L	---	ethanolaminephosphotransferase 1-like	100857837	ENSGALG00000015219	2	NC_006089.5	107656199	107705443	-	53.889	1.6776	0.50106	3.3481	0.000813689	0.0207423
gene19552	LIM2	---	lens intrinsic membrane protein 2	101749931	ENSGALG00000045241	25	NC_006112.4	50851	58675	-	25.9462	1.67092	0.522035	3.20078	0.00137056	0.0301464
gene483	WIF1	---	WNT inhibitory factor 1	417831	ENSGALG00000039209	1	NC_006088.5	34002232	34044011	-	12.46	1.67078	0.529189	3.15725	0.00159265	0.0334078
gene16640	BLB2	B-LB, B-LB2, B-LB21, B-LBII, GSP-BLB2	Major histocompatibility complex class II beta chain BLB2 (similar to HLA class II D beta chain)	101747454	ENSGALG00000030940	16	NC_006103.5	2572332	2573868	+	1999.02	1.66512	0.467472	3.56196	0.000368093	0.0116376
gene18175	NKAIN4	C20H20ORF58	Na+/K+ transporting ATPase interacting 4	419240	ENSGALG00000005774	20	NC_006107.5	8729908	8777672	-	19.9144	1.65551	0.449439	3.68352	0.000230039	0.00810505
gene19313	ESAM	---	endothelial cell adhesion molecule	419707	ENSGALG00000032943	24	NC_006111.5	318965	326063	+	39.9356	1.64697	0.409569	4.02123	5.78953e-05	0.00277699
gene19648	LOC112530299	---	uncharacterized LOC112530299	112530299	---	25	NC_006112.4	1848220	1854805	-	73.9282	1.64655	0.231689	7.10673	1.18827e-12	7.03685e-10
gene6023	PLD5	---	phospholipase D family member 5	421501	ENSGALG00000010737	3	NC_006090.5	35569959	35743863	+	35.0581	1.64011	0.380687	4.30829	1.64521e-05	0.000993385
gene4974	CHMP4C	---	charged multivesicular body protein 4C	420201	ENSGALG00000043573	2	NC_006089.5	121412494	121426540	+	86.259	1.63919	0.328314	4.99274	5.95289e-07	6.54691e-05
gene20324	LOC107055248	---	uncharacterized LOC107055248	107055248	---	27	NC_006114.5	2698095	2703328	-	60.9849	1.63857	0.2961	5.53385	3.13282e-08	5.67482e-06
gene15220	SMIM3	---	small integral membrane protein 3	770379	ENSGALG00000038133	13	NC_006100.5	13767703	13770661	-	49.4559	1.62669	0.349614	4.6528	3.27455e-06	0.000286467
gene4045	LOC112529967	---	Ig kappa chain V-VI region NQ2-6.1-like	112529967	---	2	NC_006089.5	49115707	49116376	-	205.134	1.62074	0.383339	4.22795	2.35826e-05	0.00135911
gene18085	KCNK15	---	potassium two pore domain channel subfamily K member 15	419191	ENSGALG00000042705	20	NC_006107.5	5327545	5333823	-	128.183	1.61723	0.493273	3.27857	0.00104333	0.0247523
gene9802	FLRT2	---	fibronectin leucine rich transmembrane protein 2	428901	ENSGALG00000010589	5	NC_006092.5	42339760	42400788	+	38.6694	1.61441	0.535728	3.0135	0.00258257	0.0463948
gene2223	ARSH	ARSD, ARSF	arylsulfatase family member H	378798	ENSGALG00000016636	1	NC_006088.5	129751647	129764188	+	24.7999	1.61436	0.389136	4.14858	3.34545e-05	0.00182014
gene17812	CENPV	PRR6	centromere protein V	417601	ENSGALG00000004503	19	NC_006106.5	6723881	6727053	-	71.8855	1.61428	0.430739	3.7477	0.000178464	0.00655801
gene12694	GAL3ST2	---	galactose-3-O-sulfotransferase 2	424854	ENSGALG00000006354	9	NC_006096.5	4921968	4930068	-	16.2077	1.61347	0.504426	3.19863	0.00138081	0.0303286
gene20267	PAGR1	---	PAXIP1 associated glutamate rich protein 1	107051071	ENSGALG00000037484	26	NC_006113.5	5511011	5517339	-	118.423	1.61318	0.526949	3.06136	0.00220332	0.0413864
gene18720	REEP4	---	receptor accessory protein 4	107049624	---	22	NC_006109.5	69104	72243	+	167.944	1.61281	0.376073	4.28856	1.79836e-05	0.00107741
gene24325	MGAM	---	maltase-glucoamylase (alpha-glucosidase)	425545	ENSGALG00000031341	Un	NW_020110167.1	678658	722298	-	70.5332	1.61161	0.501465	3.2138	0.00130992	0.0291844
gene6099	LOC101750503	---	uncharacterized LOC101750503	101750503	---	3	NC_006090.5	40197457	40246526	-	29.507	1.61048	0.474886	3.39129	0.000695637	0.018933
gene5283	PSCA	GPIHBP1	prostate stem cell antigen	420302	ENSGALG00000045875	2	NC_006089.5	148270460	148274424	+	66.565	1.60912	0.519352	3.09833	0.00194612	0.0384677
gene18127	EPB42	---	erythrocyte membrane protein band 4.2	419216	ENSGALG00000021230	20	NC_006107.5	6698519	6707788	+	25.4747	1.60007	0.450084	3.55504	0.000377918	0.0118329
gene22375	LOC107055405	---	transmembrane protein 198-like	107055405	---	33	NC_008465.4	7105426	7109601	-	11.4889	1.59598	0.473317	3.37191	0.00074649	0.0195804
gene20955	SHC2	---	SHC (Src homology 2 domain containing) transforming protein 2	770341	ENSGALG00000001289	28	NC_006115.5	2735649	2740651	-	38.9855	1.59191	0.40096	3.97025	7.17984e-05	0.00329012
gene19163	COL8A2	---	collagen type VIII alpha 2 chain	428221	ENSGALG00000002298	23	NC_006110.5	4262994	4289113	+	29.0756	1.58817	0.39217	4.0497	5.12835e-05	0.00253081
gene16983	EGFL7	---	EGF like domain multiple 7	417137	ENSGALG00000043499	17	NC_006104.5	8044533	8059176	-	60.6748	1.57974	0.42618	3.70675	0.000209934	0.0075171
gene22314	BBS1	---	Bardet-Biedl syndrome 1	112530911	---	33	NC_008465.4	6630617	6634749	+	49.3484	1.56875	0.27869	5.629	1.81261e-08	3.46043e-06
gene17509	SWSAP1	---	SWIM-type zinc finger 7 associated protein 1	107050152	---	18	NC_006105.5	11369923	11373060	+	133.436	1.56793	0.376877	4.16031	3.17812e-05	0.0017414
gene17611	LOC101747302	---	uncharacterized LOC101747302	101747302	ENSGALG00000032816	19	NC_006106.5	2983671	2998392	-	70.1827	1.56751	0.30613	5.12039	3.04903e-07	3.94504e-05
gene17058	LOC107052229	---	uncharacterized LOC107052229	107052229	---	17	NC_006104.5	9820038	9824090	-	117.578	1.5662	0.366111	4.27794	1.88627e-05	0.0011257
gene1884	KCNJ15	---	potassium voltage-gated channel subfamily J member 15	427984	ENSGALG00000016055	1	NC_006088.5	108846018	108871405	+	70.4044	1.55596	0.510928	3.04536	0.00232403	0.042818
gene4972	IMPA1	---	inositol monophosphatase 1	420199	ENSGALG00000034487	2	NC_006089.5	121389228	121401030	-	2922.8	1.54785	0.283606	5.45777	4.82159e-08	8.34136e-06
gene9294	LOC112529937	---	scavenger receptor cysteine-rich domain-containing protein SCART1-like	112529937	---	5	NC_006092.5	17141887	17144159	+	22.7312	1.54043	0.498331	3.09118	0.00199362	0.0389541
gene7175	MIR6594	gga-mir-6594	microRNA 6594	102465346	ENSGALG00000033969	4	NC_006091.5	596830	596939	+	17.7312	1.53756	0.392241	3.91993	8.85729e-05	0.00390607
gene20390	LOC112530369	---	T cell receptor alpha variable 4-like	112530369	---	27	NC_006114.5	3175136	3176061	-	25.3416	1.53614	0.472548	3.25077	0.00115093	0.026554
gene13206	LOC107049688	---	uncharacterized LOC107049688	107049688	---	10	NC_006097.5	866471	886399	-	20.1432	1.53427	0.47537	3.22753	0.00124866	0.0281076
gene714	HIST1H110	MDBP-2-H1	histone cluster 1 H1.10	417948	ENSGALG00000031159	1	NC_006088.5	48103557	48104467	-	102.164	1.53313	0.482314	3.1787	0.00147935	0.0320114
gene11924	TOR3A	---	torsin family 3 member A	424426	ENSGALG00000004216	8	NC_006095.5	6623205	6629631	-	110.48	1.53019	0.23691	6.45895	1.05432e-10	4.05833e-08
gene730	HIST1H2B5	H2B-V, HIST1H2BN	histone cluster 1 H2B-V	417957	ENSGALG00000027594	1	NC_006088.5	48170395	48170775	+	23.2381	1.52774	0.493085	3.09833	0.00194616	0.0384677
gene24170	LOC100857892	---	alpha-tectorin-like	100857892	ENSGALG00000043610	Un	NW_020110165.1	144667	148613	-	62.1231	1.52754	0.412444	3.70364	0.000212526	0.00757469
gene12173	TIE1	---	tyrosine kinase with immunoglobulin like and EGF like domains 1	424562	ENSGALG00000009957	8	NC_006095.5	20011818	20023877	+	122.147	1.52001	0.394009	3.85779	0.000114416	0.00469775
gene14653	LOC112533366	---	uncharacterized LOC112533366	112533366	---	12	NC_006099.5	11736758	11756118	-	52.9297	1.51733	0.351968	4.31099	1.62523e-05	0.000985182
gene16571	LOC107054696	---	zinc finger protein 692-like	107054696	ENSGALG00000040185	16	NC_006103.5	2341441	2347690	+	73.2006	1.51478	0.386709	3.91711	8.96158e-05	0.0039159
gene12905	SLC51A	---	solute carrier family 51 alpha subunit	424916	ENSGALG00000007478	9	NC_006096.5	15076581	15078779	-	12.6374	1.51129	0.490065	3.08385	0.00204341	0.0395141
gene6675	HTR1B	---	5-hydroxytryptamine receptor 1B	421858	ENSGALG00000015895	3	NC_006090.5	80084761	80087775	+	37.74	1.50834	0.469923	3.20977	0.00132842	0.0293876
gene20813	GP1BA	---	glycoprotein Ib (platelet) alpha polypeptide	100857333	---	28	NC_006115.5	894222	898453	-	28.5245	1.50302	0.345599	4.34902	1.36746e-05	0.000870032
gene5727	HHIPL2	KIAA1822L	HHIP like 2	421339	ENSGALG00000045729	3	NC_006090.5	18172171	18187323	+	24.0596	1.5005	0.397881	3.77124	0.000162439	0.00611509
gene4508	TMEFF1	---	transmembrane protein with EGF-like and two follistatin-like domains 1	420985	ENSGALG00000013212	2	NC_006089.5	88618115	88737597	+	41.1716	1.49409	0.439413	3.4002	0.000673367	0.018481
gene3792	PRR15	---	proline rich 15	101750534	---	2	NC_006089.5	33788989	33792330	+	17.9998	1.49345	0.407446	3.66541	0.000246946	0.00852516
gene6137	DACT2	---	dishevelled binding antagonist of beta catenin 2	421561	ENSGALG00000011288	3	NC_006090.5	41973913	41987859	+	29.6081	1.47801	0.44062	3.35438	0.00079542	0.0205054
gene1542	GPR15	---	G protein-coupled receptor 15	427956	ENSGALG00000015133	1	NC_006088.5	84316430	84318333	+	82.5939	1.47267	0.288769	5.09981	3.39986e-07	4.2908e-05
gene15077	AFAP1L1	---	actin filament associated protein 1 like 1	427621	ENSGALG00000039628	13	NC_006100.5	9243312	9261707	-	33.0196	1.46333	0.4054	3.60959	0.00030668	0.0101357
gene14789	LRRN1	LRCH4	leucine rich repeat neuronal 1	771599	ENSGALG00000035099	12	NC_006099.5	18676313	18693042	+	293.062	1.46107	0.312067	4.68192	2.84201e-06	0.000258926
gene6602	LYRM2	---	LYR motif containing 2	421812	ENSGALG00000015762	3	NC_006090.5	75541309	75544090	+	120.567	1.4605	0.346197	4.2187	2.45719e-05	0.00139606
gene8684	LOC100857817	---	T-cell surface glycoprotein CD8 alpha chain-like	100857817	ENSGALG00000045344	4	NC_006091.5	85715854	85720346	-	18.5153	1.45735	0.398269	3.6592	0.000253	0.00871463
gene14526	EFCC1	C12H3ORF73, CCDC48	EF-hand and coiled-coil domain containing 1	415972	ENSGALG00000005024	12	NC_006099.5	5544285	5591236	-	76.001	1.45351	0.315144	4.61219	3.98446e-06	0.000329284
gene19016	SMPDL3B	---	sphingomyelin phosphodiesterase acid like 3B	769013	ENSGALG00000000737	23	NC_006110.5	1573988	1579880	+	47.7798	1.45327	0.293106	4.95817	7.1161e-07	7.662e-05
gene1115	LOC101747667	---	uncharacterized LOC101747667	101747667	ENSGALG00000038920	1	NC_006088.5	64752901	64773470	+	106.636	1.44749	0.403655	3.58597	0.000335833	0.0108631
gene15219	GPX3	---	glutathione peroxidase 3	427638	ENSGALG00000004521	13	NC_006100.5	13762664	13764657	-	921.863	1.44427	0.407984	3.54001	0.000400104	0.0123952
gene10985	C6H10ORF143	---	chromosome 10 open reading frame 143	423967	---	6	NC_006093.5	35257615	35270565	-	1168.43	1.41574	0.241028	5.87374	4.2606e-09	9.50732e-07
gene4033	LOC112531731	---	Ig kappa chain V-VI region NQ5-61.1.2-like	112531731	---	2	NC_006089.5	49065694	49066859	-	190.506	1.40585	0.311812	4.50866	6.52385e-06	0.000485255
gene15825	CFAP70	TTC18	cilia and flagella associated protein 70	769473	ENSGALG00000002551	14	NC_006101.5	13471939	13496296	+	59.3212	1.40208	0.440103	3.1858	0.00144353	0.031437
gene7487	ARHGEF9	---	Cdc42 guanine nucleotide exchange factor 9	422315	ENSGALG00000007608	4	NC_006091.5	11685421	11872034	+	79.0906	1.40119	0.430431	3.25532	0.00113263	0.0263034
gene20080	LOC419830	---	uncharacterized LOC419830	419830	ENSGALG00000044191	26	NC_006113.5	2104557	2111224	-	19.6912	1.39502	0.463917	3.00705	0.00263798	0.0471742
gene16680	LOC417056	---	class I histocompatibility antigen F10 alpha chain-like	417056	ENSGALG00000032897	16	NW_020109758.1	104794	108369	-	405.284	1.39417	0.362128	3.84994	0.000118146	0.0047871
gene13831	CNGB1	---	cyclic nucleotide gated channel beta 1	768759	ENSGALG00000042647	11	NC_006098.5	459934	475396	+	22.0024	1.3934	0.412106	3.38117	0.000721788	0.019161
gene12030	PALMD	---	palmdelphin	424475	ENSGALG00000005442	8	NC_006095.5	12530218	12581248	-	37.7879	1.39274	0.41049	3.39287	0.000691644	0.0189152
gene18084	RIMS4	---	regulating synaptic membrane exocytosis 4	428142	ENSGALG00000004146	20	NC_006107.5	5278011	5327888	+	55.7355	1.38875	0.434434	3.19669	0.00139014	0.03049
gene20355	LOC112530365	---	uncharacterized LOC112530365	112530365	---	27	NC_006114.5	2932911	2934634	-	41.9074	1.38843	0.426379	3.25633	0.00112862	0.0262895
gene13198	MANBAL7	---	mannosidase beta A lysosomal-like 7	107049470	ENSGALG00000042519	10	NC_006097.5	725053	734867	+	248.879	1.38681	0.256387	5.40906	6.33581e-08	1.02687e-05
gene14769	CNTN3	---	contactin 3	416101	ENSGALG00000007862	12	NC_006099.5	17290081	17382348	-	24.5019	1.38409	0.446883	3.09722	0.00195345	0.0385147
gene1850	CRYZL1	---	crystallin zeta like 1	418505	ENSGALG00000029670	1	NC_006088.5	106782689	106803446	-	232.163	1.37096	0.255321	5.36956	7.89305e-08	1.21529e-05
gene17831	SLC47A1	---	solute carrier family 47 member 1	417617	ENSGALG00000037828	19	NC_006106.5	7007716	7015663	-	61.5036	1.36824	0.408943	3.34578	0.000820501	0.0208126
gene7427	TRAIL-LIKE	TRAIL	TNF-related apoptosis inducing ligand-like	395283	ENSGALG00000007240	4	NC_006091.5	9588622	9595192	-	45.5565	1.36794	0.36312	3.76718	0.0001651	0.00620012
gene13646	FAM169B	---	family with sequence similarity 169 member B	415511	ENSGALG00000007016	10	NC_006097.5	17067176	17106158	-	161.701	1.35554	0.37847	3.58163	0.000341459	0.0110219
gene22751	FBXO4	---	F-box protein 4	431586	ENSGALG00000014851	Z	NC_006127.5	13276713	13286534	+	72.5534	1.35042	0.304557	4.43405	9.24773e-06	0.000647647
gene17480	SLC16A5	---	solute carrier family 16 member 5	422117	ENSGALG00000007955	18	NC_006105.5	10639211	10648218	+	16.8691	1.34728	0.398619	3.37987	0.000725204	0.019196
gene9485	SPTBN5	---	spectrin beta non-erythrocytic 5	423225	ENSGALG00000008940	5	NC_006092.5	25427386	25520331	-	68.1524	1.34463	0.367755	3.65632	0.000255863	0.00879358
gene23441	XRCC4	---	X-ray repair cross complementing 4	427325	ENSGALG00000015620	Z	NC_006127.5	62992664	63173455	-	387.952	1.33833	0.318531	4.20155	2.65089e-05	0.00149509
gene13069	SERPINI1	PI-12	serpin family I member 1	425002	ENSGALG00000009470	9	NC_006096.5	20725148	20764143	-	159.409	1.33812	0.308172	4.34213	1.41108e-05	0.000879609
gene17401	C1QTNF1	---	C1q and tumor necrosis factor related protein 1	768784	---	18	NC_006105.5	9749503	9754319	-	39.7914	1.33783	0.446587	2.99567	0.00273843	0.0485197
gene20493	ITGB3	---	integrin subunit beta 3	374209	ENSGALG00000000379	27	NC_006114.5	4721742	4739007	+	74.2333	1.33631	0.341256	3.91586	9.00813e-05	0.00391803
gene14546	WNK2	---	WNK lysine deficient protein kinase 2	415984	ENSGALG00000038850	12	NC_006099.5	6868638	6975400	-	343.77	1.3356	0.436731	3.05818	0.00222688	0.0416613
gene1399	CLCN1	---	chloride voltage-gated channel 1	427949	ENSGALG00000014695	1	NC_006088.5	78261760	78334112	-	482.874	1.33208	0.253792	5.24871	1.5317e-07	2.18367e-05
gene16656	RPS5	---	ribosomal protein S5	107049503	ENSGALG00000044453	16	NC_006103.5	2708623	2727285	-	1271	1.33097	0.288624	4.61142	3.99923e-06	0.000329284
gene11063	ERBB4	---	erb-b2 receptor tyrosine kinase 4	395671	ENSGALG00000003126	7	NC_006094.5	3081442	3573042	-	192.077	1.32832	0.379791	3.49751	0.000469631	0.0140406
gene17527	BORL4	---	borealin-like 4	107057175	ENSGALG00000040694	19	NC_006106.5	202331	211659	-	571.602	1.3122	0.328067	3.99981	6.33932e-05	0.00301255
gene15737	LOC112533470	---	spidroin-2-like	112533470	---	14	NC_006101.5	10316108	10319533	-	36.2749	1.29923	0.383684	3.3862	0.000708668	0.0190636
gene12344	DIO1	---	iodothyronine deiodinase 1	395940	ENSGALG00000010736	8	NC_006095.5	25457802	25462625	+	59.5101	1.29612	0.271429	4.77517	1.79559e-06	0.000174979
gene1398	LOC107054541	---	uncharacterized LOC107054541	107054541	---	1	NC_006088.5	78226804	78231297	-	60.1389	1.29564	0.299782	4.32193	1.54673e-05	0.000945443
gene7060	BLK	---	BLK proto-oncogene Src family tyrosine kinase	422035	ENSGALG00000016661	3	NC_006090.5	107236207	107271390	+	499.255	1.29399	0.239373	5.40576	6.45349e-08	1.03505e-05
gene17295	PECAM1	---	platelet and endothelial cell adhesion molecule 1	771243	ENSGALG00000046125	18	NC_006105.5	6838792	6876205	-	1326.36	1.28917	0.418149	3.08303	0.00204904	0.0395141
gene2944	LOC107052369	---	uncharacterized LOC107052369	107052369	---	1	NC_006088.5	186702793	186709186	-	18.5447	1.28233	0.403436	3.17852	0.00148029	0.0320114
gene24133	LOC112531334	---	uncharacterized LOC112531334	112531334	---	Un	NW_020110163.1	847391	850726	+	37.0452	1.28213	0.325403	3.94012	8.14417e-05	0.00364523
gene19408	TMEM136-1	TMEM136	transmembrane protein 136 family member 1	419753	ENSGALG00000032108	24	NC_006111.5	3817531	3822818	-	12.4978	1.28012	0.418846	3.05631	0.00224079	0.0417692
gene10587	ABCG2	---	ATP binding cassette subfamily G member 2 (Junior blood group)	423767	ENSGALG00000030677	6	NC_006093.5	18374408	18392256	+	144.46	1.26318	0.286845	4.40371	1.06416e-05	0.000731624
gene6064	LOC421515	---	uncharacterized LOC421515	421515	---	3	NC_006090.5	38301240	38368095	+	91.128	1.25567	0.381585	3.29067	0.000999504	0.0240835
gene9571	ARG2	---	arginase 2	423272	ENSGALG00000009519	5	NC_006092.5	29074780	29091844	+	76.2192	1.2505	0.293469	4.26111	2.03414e-05	0.00119999
gene12804	DNER	---	delta/notch like EGF repeat containing	424786	ENSGALG00000002958	9	NC_006096.5	10091505	10198406	-	31.3072	1.24748	0.358484	3.47989	0.000501628	0.0146557
gene15052	FABP6	---	fatty acid binding protein 6	416154	ENSGALG00000001445	13	NC_006100.5	8581097	8631647	-	109.008	1.23965	0.400265	3.09708	0.00195436	0.0385147
gene3752	GSDME	DFNA5	gasdermin E	420623	ENSGALG00000010997	2	NC_006089.5	31606776	31631675	-	73.2015	1.23962	0.321551	3.85514	0.000115665	0.00472611
gene9813	TTC8	---	tetratricopeptide repeat domain 8	423401	ENSGALG00000010663	5	NC_006092.5	43464141	43500704	+	130.193	1.2396	0.290021	4.27415	1.91865e-05	0.0011406
gene16426	LOC431499	---	coiled-coil domain-containing protein 81	431499	---	16	NC_006103.5	848168	854660	+	71.7285	1.22647	0.294291	4.16753	3.07925e-05	0.00169933
gene16670	YF5	Y-FA, YFV	MHC class I antigen YF5	427746	ENSGALG00000037165	16	NW_020109758.1	10436	13352	+	266.419	1.22565	0.385562	3.17888	0.00147844	0.0320114
gene17549	FKBP6	---	FK506 binding protein 6	417460	ENSGALG00000029211	19	NC_006106.5	475271	495072	-	40.8489	1.21478	0.362234	3.35358	0.000797735	0.0205054
gene11018	C7H2ORF88	C7H2ORF88	chromosome 2 open reading frame 88	100857703	ENSGALG00000033017	7	NC_006094.5	224727	252487	-	264.068	1.21406	0.339214	3.57904	0.000344856	0.0111082
gene18196	TCEA2	---	transcription elongation factor A2	419253	ENSGALG00000005976	20	NC_006107.5	9351557	9367772	-	163.075	1.20685	0.262413	4.59904	4.24436e-06	0.00034577
gene20059	SOX13	---	SRY-box 13	419820	ENSGALG00000000583	26	NC_006113.5	1682693	1715859	+	1425.44	1.20545	0.350867	3.43565	0.000591133	0.0166089
gene12277	TAL1	SCL	TAL bHLH transcription factor 1 erythroid differentiation factor	396298	ENSGALG00000023296	8	NC_006095.5	22262244	22269468	-	47.2521	1.20441	0.387761	3.10606	0.00189596	0.0378626
gene22901	LOC100857549	---	uncharacterized LOC100857549	100857549	---	Z	NC_006127.5	23455148	23458615	+	39.9477	1.20358	0.38466	3.12896	0.00175427	0.0358229
gene15503	CYP3A4	CYP3A80	cytochrome P450 family 3 subfamily A member 4	416477	ENSGALG00000004436	14	NC_006101.5	4288049	4299525	+	39.8866	1.20305	0.298199	4.0344	5.47424e-05	0.00266731
gene10142	CDKL1	---	cyclin dependent kinase like 1	423575	ENSGALG00000012295	5	NC_006092.5	57939080	57947538	-	105.535	1.20264	0.290221	4.14386	3.41506e-05	0.00183626
gene1947	VTCN1L	---	V-set domain containing T cell activation inhibitor 1-like	418554	ENSGALG00000045925	1	NC_006088.5	111663862	111693795	-	1179.77	1.19984	0.208269	5.76101	8.36101e-09	1.71646e-06
gene6937	TP53I3	---	tumor protein p53 inducible protein 3	421977	ENSGALG00000016502	3	NC_006090.5	104195020	104200199	-	39.0914	1.19906	0.392208	3.05719	0.00223419	0.0417444
gene19069	ASAP3	---	ArfGAP with SH3 domain ankyrin repeat and PH domain 3	429809	ENSGALG00000036949	23	NC_006110.5	2335898	2352556	-	120.03	1.1982	0.330572	3.62462	0.000289391	0.00968643
gene12012	OLFM3	---	olfactomedin 3	424461	ENSGALG00000005203	8	NC_006095.5	11814214	11926924	+	34.5971	1.1907	0.387454	3.07315	0.00211813	0.0402131
gene139	PODXL	MEP21, PC, PCLP-1	podocalyxin like	395755	ENSGALG00000006409	1	NC_006088.5	3688000	3728758	+	154.775	1.18454	0.331809	3.56996	0.000357032	0.011405
gene16009	MMP17	---	matrix metallopeptidase 17	416801	ENSGALG00000002461	15	NC_006102.5	3011048	3054153	-	55.4233	1.18351	0.361973	3.26961	0.00107696	0.025316
gene16445	LOC107050798	---	uncharacterized LOC107050798	107050798	---	16	NC_006103.5	1108728	1190464	+	73.4477	1.18069	0.29007	4.07036	4.6941e-05	0.00235424
gene9303	LPXN	---	leupaxin	423129	---	5	NC_006092.5	17190301	17193624	+	684.435	1.17736	0.354316	3.3229	0.00089088	0.0221597
gene14313	PMFBP1	---	polyamine modulated factor 1 binding protein 1	100857777	ENSGALG00000046424	11	NC_006098.5	19634866	19715741	+	65.8636	1.17476	0.379161	3.09831	0.00194624	0.0384677
gene11284	PDE1A	---	phosphodiesterase 1A	424116	ENSGALG00000008885	7	NC_006094.5	13916604	14102810	+	191.793	1.16584	0.256248	4.54965	5.37359e-06	0.000415764
gene12731	ST6GAL1	---	ST6 beta-galactoside alpha-2,6-sialyltransferase 1	396169	ENSGALG00000005550	9	NC_006096.5	5412066	5444050	+	2861.19	1.16365	0.224049	5.19373	2.06118e-07	2.75965e-05
gene17733	SERPINF1	---	serpin family F member 1	417561	ENSGALG00000003015	19	NC_006106.5	5553176	5561465	+	371.335	1.15933	0.372702	3.1106	0.00186705	0.0376268
gene10871	LOC107053729	---	uncharacterized LOC107053729	107053729	ENSGALG00000035332	6	NC_006093.5	30164001	30167033	+	32.3447	1.15899	0.368637	3.144	0.00166656	0.0345466
gene18848	C22H8ORF4	---	chromosome 22 open reading frame human C8orf4	771032	ENSGALG00000024083	22	NC_006109.5	2793524	2794697	+	137.657	1.15053	0.324077	3.55018	0.000384968	0.012023
gene12730	ADIPOQ	---	adiponectin C1Q and collagen domain containing	404536	ENSGALG00000005554	9	NC_006096.5	5398447	5402971	-	208.091	1.15014	0.3605	3.1904	0.00142076	0.0310731
gene10949	FAM53B	---	family with sequence similarity 53 member B	768603	ENSGALG00000009718	6	NC_006093.5	33068397	33118252	-	1867.44	1.14817	0.210953	5.44279	5.24537e-08	8.68899e-06
gene13289	HEXA	---	hexosaminidase subunit alpha	415320	ENSGALG00000043828	10	NC_006097.5	2075607	2084861	-	383.353	1.14788	0.166149	6.90872	4.89045e-12	2.42898e-09
gene12874	HRASLS	---	HRAS like suppressor	424903	ENSGALG00000007193	9	NC_006096.5	13303064	13305892	-	84.5219	1.14501	0.32032	3.57457	0.000350802	0.0112762
gene3933	CLEC3B	---	C-type lectin domain family 3 member B	395386	ENSGALG00000030969	2	NC_006089.5	43035071	43041722	-	559.512	1.14114	0.359996	3.16987	0.00152505	0.0325676
gene18675	C1QB	---	complement C1q B chain	428197	ENSGALG00000004771	21	NC_006108.5	6073553	6075682	-	324.678	1.13442	0.323537	3.5063	0.000454386	0.0136112
gene9561	RAD51B	RAD51L1	RAD51 paralog B	769071	ENSGALG00000009491	5	NC_006092.5	28581219	28946151	-	325.862	1.1336	0.235467	4.81426	1.47748e-06	0.000146766
gene12121	SSX2IP	LCG	SSX family member 2 interacting protein	424532	ENSGALG00000008763	8	NC_006095.5	16844745	16864563	+	106.786	1.12918	0.256325	4.40526	1.05656e-05	0.000731624
gene11624	NCKAP5	---	NCK associated protein 5	424283	ENSGALG00000012177	7	NC_006094.5	29784259	30147725	-	43.0195	1.12204	0.368868	3.04184	0.00235138	0.0431516
gene8435	KLB	---	klotho beta	425467	ENSGALG00000041663	4	NC_006091.5	69295093	69313096	-	60.5272	1.10567	0.327311	3.37803	0.000730062	0.0192728
gene12658	EPHB1	CEK6, EK6	EPH receptor B1	396177	ENSGALG00000006609	9	NC_006096.5	3883687	3932893	+	98.0168	1.10562	0.294265	3.75721	0.000171816	0.00637457
gene11067	LOC107053787	---	uncharacterized LOC107053787	107053787	ENSGALG00000038583	7	NC_006094.5	3763152	3787562	+	153.105	1.09971	0.339897	3.23543	0.00121458	0.0275012
gene5646	ACSS1	---	acyl-CoA synthetase short-chain family member 1	416714	ENSGALG00000008632	3	NC_006090.5	15940808	15979134	-	443.86	1.08763	0.217465	5.00139	5.69183e-07	6.39686e-05
gene16211	MMP11	---	matrix metallopeptidase 11	101751203	ENSGALG00000005968	15	NC_006102.5	8265859	8283487	+	31.209	1.07933	0.33168	3.25412	0.00113743	0.0263533
gene16981	FAM69B	---	family with sequence similarity 69 member B	417139	ENSGALG00000002437	17	NC_006104.5	8025627	8031500	-	34.8989	1.07915	0.339947	3.17446	0.00150114	0.0321908
gene1434	LOC112530243	---	T cell receptor alpha variable 20-like	112530243	---	1	NC_006088.5	78940829	78942837	-	41.9304	1.07619	0.292526	3.67895	0.000234194	0.00819519
gene16700	ENTPD2	---	ectonucleoside triphosphate diphosphohydrolase 2	395797	ENSGALG00000039696	17	NC_006104.5	765792	773559	+	77.6625	1.07568	0.343253	3.13378	0.0017257	0.0355697
gene20812	LOC107055328	---	uncharacterized LOC107055328	107055328	ENSGALG00000035222	28	NC_006115.5	892562	893289	+	23.7887	1.07113	0.357338	2.99752	0.00272185	0.0482815
gene17660	TMEM120A	---	transmembrane protein 120A	417519	ENSGALG00000001975	19	NC_006106.5	4452894	4459920	+	808.023	1.06974	0.178425	5.99546	2.02909e-09	5.17089e-07
gene7005	NUGGC	---	nuclear GTPase germinal center associated	422002	ENSGALG00000045940	3	NC_006090.5	105078989	105090241	+	74.4175	1.05164	0.332123	3.16642	0.00154328	0.0327751
gene20480	CD79B	---	CD79b molecule	419940	ENSGALG00000000251	27	NC_006114.5	4040794	4045230	-	680.051	1.04781	0.322057	3.2535	0.00113992	0.0263533
gene23243	NREP	CZH5ORF13, p311	neuronal regeneration related protein	396353	ENSGALG00000027891	Z	NC_006127.5	46525390	46544858	+	1587.54	1.04589	0.310068	3.37309	0.000743294	0.0195298
gene2125	CDKL5	---	cyclin dependent kinase like 5	428001	ENSGALG00000016529	1	NC_006088.5	121916980	122042524	-	116.215	1.03559	0.282442	3.66656	0.000245835	0.00850591
gene11295	SESTD1	---	SEC14 and spectrin domain containing 1	424125	ENSGALG00000009031	7	NC_006094.5	15017447	15069515	+	288.158	1.03485	0.226016	4.57866	4.67965e-06	0.000371405
gene22785	LOC107051941	---	uncharacterized LOC107051941	107051941	---	Z	NC_006127.5	16418185	16452526	-	934.043	1.03279	0.305032	3.38583	0.000709635	0.0190636
gene17157	FN3K	---	fructosamine 3 kinase	417335	ENSGALG00000001531	18	NC_006105.5	3342103	3350109	-	45.317	1.02677	0.31971	3.21158	0.00132007	0.0293293
gene7449	LOC771657	---	hepatocyte cell adhesion molecule-like	771657	ENSGALG00000023692	4	NC_006091.5	10989599	10995951	-	50.5788	1.02537	0.306002	3.35084	0.000805658	0.0205789
gene3013	SYTL2	---	synaptotagmin like 2	426394	ENSGALG00000032681	1	NC_006088.5	191553785	191606555	-	92.0616	1.02086	0.30452	3.35236	0.000801267	0.0205619
gene9482	JMJD7	JMJD7-PLA2G4B	jumonji domain containing 7	423221	ENSGALG00000026846	5	NC_006092.5	25358950	25367531	+	70.849	1.02083	0.280609	3.6379	0.000274874	0.00934267
gene3088	SLCO2B1	---	solute carrier organic anion transporter family member 2B1	419051	ENSGALG00000017302	1	NC_006088.5	195701820	195741938	+	271.963	1.01448	0.315955	3.21082	0.00132355	0.0293641
gene881	C1QTNF6	---	C1q and TNF related 6	427908	ENSGALG00000027067	1	NC_006088.5	51437318	51445554	+	61.3971	1.01254	0.279921	3.61724	0.000297764	0.00990211
gene2781	ALOX5AP	---	arachidonate 5-lipoxygenase activating protein	770904	ENSGALG00000026781	1	NC_006088.5	176416568	176424552	-	882.834	1.01253	0.287076	3.52705	0.00042021	0.0128628
gene17413	LOC422090	---	uncharacterized LOC422090	422090	ENSGALG00000038671	18	NC_006105.5	9873216	9874224	+	918.777	1.0106	0.284016	3.55824	0.000373345	0.0117314
gene19096	CLIC4	---	chloride intracellular channel 4	419595	ENSGALG00000001262	23	NC_006110.5	2652513	2672711	-	681.05	1.00656	0.284909	3.5329	0.000411024	0.0126318
gene23479	GRIN3A	---	glutamate ionotropic receptor NMDA type subunit 3A	769001	ENSGALG00000015551	Z	NC_006127.5	65210337	65277958	+	980.212	1.00641	0.219583	4.58329	4.57725e-06	0.000368418
gene5662	SLC8A1	NCX1	solute carrier family 8 member A1	395760	ENSGALG00000008544	3	NC_006090.5	16379363	16496603	+	86.2197	0.999733	0.310923	3.21538	0.00130274	0.0291099
gene2903	MMP13	MMP-13	matrix metallopeptidase 13	395683	ENSGALG00000017183	1	NC_006088.5	183731120	183738421	+	208.114	0.99789	0.334451	2.98366	0.00284819	0.049831
gene2	CLC2DL5	---	C-type lectin domain family 2 member D-like 5	776458	ENSGALG00000038656	1	NC_006088.5	21888	35006	+	1199.46	-0.99864	0.329122	-3.03426	0.00241128	0.0438329
gene14787	CRBN	---	cereblon	416106	ENSGALG00000008274	12	NC_006099.5	18510576	18583232	-	1561.08	-0.999702	0.187968	-5.31848	1.04638e-07	1.5778e-05
gene4462	FRRS1L	C2H9ORF4, CG-6, CG6	ferric chelate reductase 1 like	420961	ENSGALG00000025792	2	NC_006089.5	84280708	84296250	-	315.86	-1.00014	0.239324	-4.17902	2.92767e-05	0.00163324
gene14089	RHPN2	---	rhophilin Rho GTPase binding protein 2	415771	ENSGALG00000004814	11	NC_006098.5	9986423	10016071	-	131.15	-1.00222	0.303456	-3.30271	0.000957568	0.023255
gene6053	LYST	---	lysosomal trafficking regulator	421514	ENSGALG00000032840	3	NC_006090.5	38019220	38097715	+	1565.03	-1.00371	0.276066	-3.63577	0.000277149	0.00935804
gene21074	GDF3	CVG1, GDF1	growth differentiation factor 3	396132	ENSGALG00000003161	28	NC_006115.5	3843493	3845584	+	680.812	-1.02481	0.304743	-3.36286	0.000771394	0.0200289
gene1656	NECTIN3	PVRL3	nectin cell adhesion molecule 3	418415	ENSGALG00000015367	1	NC_006088.5	89486817	89548954	+	142.433	-1.03331	0.286479	-3.60691	0.000309863	0.0101944
gene23825	PAX5	Pax5B	paired box 5	387330	ENSGALG00000016431	Z	NC_006127.5	82009127	82122598	+	256.001	-1.0359	0.346034	-2.99364	0.00275667	0.0487867
gene16079	CAMKK2	---	calcium/calmodulin dependent protein kinase kinase 2	396405	ENSGALG00000040131	15	NC_006102.5	5733911	5747302	-	1071.87	-1.04355	0.235358	-4.43391	9.25391e-06	0.000647647
gene340	PLXNB2	---	plexin B2	425938	ENSGALG00000039861	1	NC_006088.5	20647433	20898267	-	584.997	-1.05056	0.238855	-4.3983	1.091e-05	0.000731624
gene22377	TUBA1A	TUBA1, TUBA6	tubulin alpha 1a	429035	ENSGALG00000037953	33	NC_008465.4	7117397	7121192	+	2390.73	-1.0511	0.316436	-3.32167	0.000894808	0.0222216
gene6492	REV3L	---	REV3 like DNA directed polymerase zeta catalytic subunit	428622	ENSGALG00000015033	3	NC_006090.5	66086698	66201949	+	2557.79	-1.05416	0.253055	-4.16572	3.1037e-05	0.0017067
gene11758	FAM102B	---	family with sequence similarity 102 member B	768922	ENSGALG00000001951	8	NC_006095.5	1607877	1632033	+	140.913	-1.05425	0.209027	-5.0436	4.56863e-07	5.49557e-05
gene15269	NME5	---	NME/NM23 family member 5	426732	ENSGALG00000043569	13	NC_006100.5	15019752	15029056	+	51.3384	-1.05446	0.311514	-3.38494	0.00071193	0.0190636
gene16112	HVCN1	---	hydrogen voltage gated channel 1	416871	ENSGALG00000004562	15	NC_006102.5	6282907	6293239	-	1390.53	-1.05514	0.174642	-6.04174	1.52465e-09	4.19197e-07
gene4715	CDH2	---	cadherin 2	414745	ENSGALG00000015132	2	NC_006089.5	104786665	104900468	-	235.889	-1.06412	0.350829	-3.03315	0.00242017	0.0439427
gene13143	ARHGEF26	---	Rho guanine nucleotide exchange factor 26	429163	ENSGALG00000010352	9	NC_006096.5	23359595	23402008	-	228.113	-1.06885	0.293392	-3.64307	0.000269409	0.0091772
gene10220	LOC101747373	---	uncharacterized LOC101747373	101747373	---	6	NC_006093.5	941247	953624	+	98.4439	-1.08296	0.26576	-4.07496	4.60219e-05	0.00232327
gene1962	NDP	---	NDP norrin cystine knot growth factor	418560	ENSGALG00000016222	1	NC_006088.5	112500373	112520395	+	41.9414	-1.08315	0.296914	-3.64803	0.000264254	0.00902155
gene15403	SHISA9	---	shisa family member 9	416419	ENSGALG00000035799	14	NC_006101.5	716239	883606	+	114.488	-1.09268	0.359296	-3.04116	0.00235668	0.0431761
gene7695	KLHL2	---	kelch like family member 2	422422	ENSGALG00000009554	4	NC_006091.5	23817371	23878305	+	580.789	-1.09662	0.163929	-6.68961	2.23773e-11	9.57065e-09
gene22832	ELOVL7	---	ELOVL fatty acid elongase 7	431579	ENSGALG00000014730	Z	NC_006127.5	18876434	18908699	-	70.3456	-1.09771	0.346502	-3.16796	0.00153511	0.0326465
gene18479	LOC107049018	---	uncharacterized LOC107049018	107049018	---	21	NC_006108.5	1795181	1800360	+	99.1002	-1.10027	0.318986	-3.44928	0.000562093	0.0159973
gene5472	KIF16B	C3H20ORF23	kinesin family member 16B	421260	ENSGALG00000008725	3	NC_006090.5	5495225	5630268	-	329	-1.10571	0.202938	-5.44852	5.07912e-08	8.64525e-06
gene198	KIAA1324L	---	KIAA1324 like	418645	ENSGALG00000030324	1	NC_006088.5	8090516	8183607	+	76.956	-1.10692	0.286062	-3.86951	0.000109055	0.00455046
gene16088	TMEM120B	---	transmembrane protein 120B	416847	ENSGALG00000004254	15	NC_006102.5	5900217	5913089	+	477.108	-1.11534	0.204746	-5.44746	5.10955e-08	8.64525e-06
gene11756	LOC429054	---	protein FAM102B-like	429054	ENSGALG00000046646	8	NC_006095.5	1567680	1579919	-	58.1198	-1.11688	0.294402	-3.79374	0.000148397	0.00572082
gene8111	SLC4A4	---	solute carrier family 4 member 4	422649	ENSGALG00000031105	4	NC_006091.5	50167863	50376565	+	302.756	-1.12121	0.354273	-3.16482	0.00155178	0.0329101
gene1922	PDE9A	---	phosphodiesterase 9A	418538	ENSGALG00000016186	1	NC_006088.5	110824282	110867357	+	36.7662	-1.12136	0.323518	-3.46613	0.000528006	0.0152527
gene23449	SSBP2	---	single stranded DNA binding protein 2	770958	ENSGALG00000023089	Z	NC_006127.5	63725983	63904246	+	5216.52	-1.12986	0.273635	-4.12908	3.64214e-05	0.00193357
gene6547	PRDM1	Blimp-1	PR/SET domain 1	445340	ENSGALG00000015388	3	NC_006090.5	68347905	68446168	-	97.1944	-1.14994	0.377394	-3.04706	0.0023109	0.042818
gene10695	BLNK	SH2D6	B cell linker	395733	ENSGALG00000006973	6	NC_006093.5	22051931	22144236	-	261.387	-1.156	0.235034	-4.91843	8.72416e-07	8.95506e-05
gene2370	EDAR	---	ectodysplasin A receptor	428015	ENSGALG00000016809	1	NC_006088.5	137821536	137894512	-	68.8596	-1.15705	0.387224	-2.98806	0.00280754	0.0494105
gene4372	FAM105B	---	family with sequence similarity 105 member B	427097	ENSGALG00000019543	2	NC_006089.5	76264241	76273433	-	737.87	-1.15761	0.291338	-3.97341	7.08498e-05	0.00327575
gene5199	TMEM65	---	transmembrane protein 65	428387	ENSGALG00000037371	2	NC_006089.5	138399888	138435087	-	480.864	-1.16013	0.239359	-4.8468	1.25467e-06	0.000126263
gene24379	ND4	---	NADH dehydrogenase subunit 4	807643	ENSGALG00000036229	MT	NC_001323.1	11486	12863	+	18338	-1.16487	0.283319	-4.11152	3.93057e-05	0.00204456
gene16516	MHCIY	---	MHC-like class I Y	768350	ENSGALG00000033680	16	NC_006103.5	1913572	1916767	-	558.984	-1.18295	0.304718	-3.88211	0.000103553	0.00438026
gene1643	KIAA1524	---	KIAA1524	418410	ENSGALG00000015360	1	NC_006088.5	88827764	88854919	-	771.744	-1.18967	0.224731	-5.29375	1.1983e-07	1.75717e-05
gene18544	SLC2A5	---	solute carrier family 2 member 5	419438	ENSGALG00000002466	21	NC_006108.5	3244227	3269022	-	44.5223	-1.19793	0.330427	-3.6254	0.00028852	0.00967831
gene1378	ENO2	---	enolase 2	395689	ENSGALG00000014528	1	NC_006088.5	77953530	77962833	+	32.1482	-1.19939	0.370394	-3.23816	0.00120303	0.0273202
gene23765	TRIM36	---	tripartite motif containing 36	426811	ENSGALG00000008188	Z	NC_006127.5	78972525	78998782	-	39.4208	-1.2004	0.379356	-3.1643	0.00155455	0.0329236
gene9420	MADD	---	MAP kinase activating death domain	423184	ENSGALG00000008181	5	NC_006092.5	23282950	23350225	-	1288.18	-1.2037	0.256011	-4.70173	2.57968e-06	0.000236425
gene20932	ATP8B3	---	ATPase phospholipid transporting 8B3	428328	ENSGALG00000001084	28	NC_006115.5	2361657	2383012	+	341.057	-1.20749	0.392215	-3.07865	0.00207939	0.0397225
gene2499	UGGT2	---	UDP-glucose glycoprotein glucosyltransferase 2	418785	ENSGALG00000016893	1	NC_006088.5	147288683	147367495	+	117.657	-1.22241	0.291443	-4.19435	2.73656e-05	0.00153218
gene19987	MYBPH	MYBPHL, MyBP-H	myosin binding protein H	421154	ENSGALG00000000164	26	NC_006113.5	1011100	1020608	-	41.8796	-1.22522	0.333601	-3.67272	0.000239983	0.00835976
gene8744	SLC4A11	---	solute carrier family 4 member 11	422943	ENSGALG00000016017	4	NC_006091.5	88863709	88993488	-	270.776	-1.2312	0.363457	-3.38747	0.000705405	0.0190546
gene5000	SLC7A7	SLC7AL	solute carrier family 7 member 7	420216	ENSGALG00000034806	2	NC_006089.5	124192822	124217442	+	122.469	-1.24098	0.408617	-3.03703	0.0023892	0.0436377
gene7326	IL13RA1	---	interleukin 13 receptor subunit alpha 1	422230	ENSGALG00000044480	4	NC_006091.5	3391922	3405883	+	767.871	-1.245	0.268016	-4.64524	3.39686e-06	0.000294867
gene8514	CD38	---	CD38 molecule	422827	ENSGALG00000014508	4	NC_006091.5	76603697	76622910	-	135.818	-1.24894	0.347778	-3.5912	0.000329154	0.0106694
gene18895	SLC4A5	---	solute carrier family 4 member 5	425261	ENSGALG00000032146	22	NC_006109.5	3874479	3902778	-	110.03	-1.25177	0.265147	-4.72102	2.34662e-06	0.000218975
gene16207	VPS29L	---	VPS29 retromer complex component-like	416931	ENSGALG00000005951	15	NC_006102.5	8240432	8242758	-	34.6829	-1.25464	0.348241	-3.60281	0.000314798	0.0103346
gene9396	TP53I11	---	tumor protein p53 inducible protein 11	426399	ENSGALG00000014069	5	NC_006092.5	22413788	22435035	-	2807.58	-1.27557	0.220382	-5.78801	7.12271e-09	1.482e-06
gene12134	LOC101747367	---	uricase-like	101747367	ENSGALG00000008834	8	NC_006095.5	16989112	17014006	+	27.802	-1.2846	0.412927	-3.11096	0.00186478	0.0376268
gene12323	LOC107054036	---	endogenous retrovirus group K member 9 Pol protein-like	107054036	---	8	NC_006095.5	24833184	24837365	-	781.889	-1.28488	0.408648	-3.14422	0.00166528	0.0345466
gene4999	RIPK2	---	receptor interacting serine/threonine kinase 2	420215	ENSGALG00000043535	2	NC_006089.5	124172199	124191153	+	216.158	-1.29925	0.288341	-4.50594	6.60809e-06	0.000489157
gene5098	FZD6	FZ-6	frizzled class receptor 6	378788	ENSGALG00000030626	2	NC_006089.5	129255360	129282547	+	306.379	-1.30302	0.286295	-4.55132	5.33115e-06	0.000414564
gene1929	CBS	CBSL	cystathionine-beta-synthase	418545	ENSGALG00000016196	1	NC_006088.5	111007832	111035329	-	124.305	-1.30378	0.29645	-4.39797	1.0927e-05	0.000731624
gene24324	LOC107049449	---	uncharacterized LOC107049449	107049449	---	Un	NW_020110167.1	676898	678748	+	89.532	-1.30502	0.275544	-4.73618	2.17786e-06	0.000207743
gene20783	LOC112530433	---	uncharacterized LOC112530433	112530433	---	28	NC_006115.5	129528	135628	-	19.2751	-1.31112	0.402716	-3.25569	0.00113117	0.0263034
gene7205	LOC112532340	---	uncharacterized LOC112532340	112532340	---	4	NC_006091.5	1365826	1374438	-	46.1583	-1.31466	0.388804	-3.3813	0.000721424	0.019161
gene6797	ALKAL2	FAM150B	ALK and LTK ligand 2	421910	ENSGALG00000016364	3	NC_006090.5	91939171	91959698	-	42.3347	-1.32138	0.420922	-3.13924	0.00169385	0.0350069
gene12736	GPR35	---	G protein-coupled receptor 35	424833	ENSGALG00000037223	9	NC_006096.5	5485166	5489265	+	526.913	-1.32446	0.295778	-4.47787	7.53922e-06	0.000547071
gene3506	LOC101748058	---	uncharacterized LOC101748058	101748058	ENSGALG00000019672; ENSGALG00000032071	2	NC_006089.5	16221312	16239305	+	308.951	-1.32491	0.268585	-4.93293	8.10056e-07	8.48465e-05
gene9329	LOC101749515	---	uncharacterized LOC101749515	101749515	---	5	NC_006092.5	17426955	17433527	+	41.7597	-1.33903	0.32854	-4.07569	4.58771e-05	0.00232327
gene2359	ST6GAL2	ST6GALII	ST6 beta-galactoside alpha-2,6-sialyltransferase 2	403122	ENSGALG00000016803	1	NC_006088.5	136948852	137123646	-	73.2839	-1.34101	0.350233	-3.82892	0.000128706	0.00513391
gene11053	UNC80	C7H2ORF21	unc-80 homolog NALCN channel complex subunit	424003	ENSGALG00000041563	7	NC_006094.5	2587617	2709204	+	312.784	-1.34257	0.325795	-4.12091	3.77385e-05	0.0019764
gene19438	POU2AF1	CHOBF-1, OBF-1	POU class 2 associating factor 1	373994	ENSGALG00000006809	24	NC_006111.5	4343408	4355899	-	102.506	-1.34354	0.399672	-3.3616	0.000774929	0.0200868
gene18511	ACAP3	CENTB5	ArfGAP with coiled-coil ankyrin repeat and PH domains 3	419420	ENSGALG00000033293	21	NC_006108.5	2384236	2451686	+	474.921	-1.34842	0.388604	-3.4699	0.000520646	0.0151253
gene3081	LOC107052476	---	uncharacterized LOC107052476	107052476	---	1	NC_006088.5	195649440	195654719	-	102.371	-1.35215	0.394827	-3.42465	0.000615583	0.0172134
gene9371	LDLRAD3	---	low density lipoprotein receptor class A domain containing 3	423160	ENSGALG00000038913	5	NC_006092.5	19498516	19641955	+	1128.9	-1.3544	0.266199	-5.08793	3.6199e-07	4.53135e-05
gene6413	HEY2	---	hes related family bHLH transcription factor with YRPW motif 2	421718	ENSGALG00000034716	3	NC_006090.5	59936886	59947906	-	44.0217	-1.37606	0.386315	-3.562	0.000368039	0.0116376
gene4777	LOC112531854	---	uncharacterized LOC112531854	112531854	---	2	NC_006089.5	109529869	109546054	-	30.4113	-1.38463	0.435576	-3.17885	0.00147858	0.0320114
gene18168	BHLHE23	BHLHB4	basic helix-loop-helix family member e23	395165	ENSGALG00000005718	20	NC_006107.5	8485908	8489984	-	304.145	-1.39109	0.306272	-4.54202	5.57178e-06	0.000428943
gene2742	FREM2	---	FRAS1 related extracellular matrix protein 2	418893	ENSGALG00000033671	1	NC_006088.5	172657847	172776158	-	109.552	-1.39193	0.364988	-3.81364	0.000136937	0.00540619
gene1722	IGSF3	---	immunoglobulin superfamily member 3	418451	ENSGALG00000036738	1	NC_006088.5	93574289	93651445	+	1115.59	-1.40132	0.257572	-5.44048	5.31367e-08	8.70368e-06
gene16101	LOC112533514	---	uncharacterized LOC112533514	112533514	ENSGALG00000031132	15	NC_006102.5	6100299	6102472	-	23.1928	-1.41921	0.461885	-3.07265	0.00212168	0.0402309
gene3980	TRANK1	LBA1	tetratricopeptide repeat and ankyrin repeat containing 1	420728	ENSGALG00000037629	2	NC_006089.5	45896643	45948910	-	1833.14	-1.42894	0.41836	-3.41557	0.000636484	0.0176894
gene9547	CCDC177	---	coiled-coil domain containing 177	101748318	ENSGALG00000026215	5	NC_006092.5	28176454	28181017	+	235.139	-1.433	0.326076	-4.39468	1.10937e-05	0.000736249
gene3510	THNSL1	---	threonine synthase like 1	100859434	ENSGALG00000007677	2	NC_006089.5	16720751	16731084	-	234.631	-1.43642	0.25872	-5.55204	2.82361e-08	5.23796e-06
gene12756	CLSTN2	---	calsyntenin 2	424819	ENSGALG00000037387	9	NC_006096.5	6241556	6542173	+	35.9318	-1.4465	0.371012	-3.89881	9.6666e-05	0.00413435
gene2552	EDNRB	---	endothelin receptor type B	408082	ENSGALG00000016912	1	NC_006088.5	155291853	155305829	+	35.003	-1.45997	0.457839	-3.18882	0.00142853	0.0311987
gene10697	HS3ST1L	---	heparan sulfate glucosamine 3-O-sulfotransferase 1-like	423822	ENSGALG00000006989	6	NC_006093.5	22372110	22418267	+	77.401	-1.474	0.484073	-3.04499	0.00232689	0.042818
gene8388	ATP10D	---	ATPase phospholipid transporting 10D (putative)	422768	ENSGALG00000014192	4	NC_006091.5	66764063	66802169	-	187.293	-1.4801	0.421753	-3.50941	0.000449101	0.0135055
gene12419	CACHD1	---	cache domain containing 1	424693	ENSGALG00000011024	8	NC_006095.5	28427227	28511139	+	251.337	-1.48129	0.252385	-5.86915	4.38041e-09	9.63501e-07
gene8135	TMPRSS11F	---	transmembrane serine protease 11F	428763	ENSGALG00000011792	4	NC_006091.5	51701313	51745461	-	24.19	-1.48539	0.417009	-3.56201	0.000368019	0.0116376
gene7209	LOC422147	---	putative P2Y purinoceptor 10-like	422147	ENSGALG00000004113	4	NC_006091.5	1445083	1449674	+	495.978	-1.49718	0.451147	-3.31861	0.000904669	0.0223942
gene16595	KIFC1	HSET, KNSL2	kinesin family member C1	417037	ENSGALG00000039964	16	NC_006103.5	2439128	2443841	+	782.042	-1.49859	0.401978	-3.72803	0.000192979	0.00700777
gene10237	FAM13C	FAM13C1	family with sequence similarity 13 member C	423602	ENSGALG00000031305	6	NC_006093.5	1320196	1367042	+	22.5203	-1.49916	0.448532	-3.34236	0.000830678	0.02102
gene10980	LOC101749423	---	uncharacterized LOC101749423	101749423	---	6	NC_006093.5	35099593	35115495	+	80.8845	-1.50252	0.488492	-3.07582	0.00209921	0.0400309
gene18122	KCNB1	---	potassium voltage-gated channel subfamily B member 1	428146	ENSGALG00000004758	20	NC_006107.5	6519796	6652135	-	71.6864	-1.50613	0.432379	-3.48335	0.000495181	0.014578
gene13547	ADAMTSL3	---	ADAMTS like 3	415465	ENSGALG00000006104	10	NC_006097.5	11929037	12107468	+	73.121	-1.5069	0.445064	-3.38581	0.000709677	0.0190636
gene9146	LOC112532499	---	uncharacterized LOC112532499	112532499	---	5	NC_006092.5	11959271	11964078	+	20.5475	-1.51128	0.433077	-3.48964	0.000483675	0.0142939
gene12045	TMEM56	TMEM56-RWDD3	transmembrane protein 56	424483	ENSGALG00000005580	8	NC_006095.5	13738844	13781103	-	133.572	-1.51428	0.212199	-7.13615	9.59796e-13	6.15749e-10
gene12924	B3GNT7	---	UDP-GlcNAc:betaGal beta-1,3-N-acetylglucosaminyltransferase 7	424930	ENSGALG00000007701	9	NC_006096.5	15424642	15429399	+	15.1513	-1.5215	0.494936	-3.07413	0.00211118	0.040179
gene507	LYZ	LYZC	lysozyme (renal amyloidosis)	396218	ENSGALG00000009963	1	NC_006088.5	35542896	35546583	+	163.148	-1.524	0.45771	-3.32963	0.000869625	0.0217364
gene11429	GCG	GLP1, GLP2, GRPP	glucagon	396196	ENSGALG00000011104	7	NC_006094.5	21113155	21132291	+	247.565	-1.52637	0.497588	-3.06753	0.00215838	0.0407677
gene19034	SFN	---	stratifin	408037	ENSGALG00000028115	23	NC_006110.5	1905027	1905821	+	87.7715	-1.53428	0.388697	-3.94725	7.90555e-05	0.00357652
gene5604	PAK5	PAK7	p21 (RAC1) activated kinase 5	416734	ENSGALG00000008947	3	NC_006090.5	13859423	14043887	+	20.7102	-1.53762	0.46789	-3.2863	0.00101514	0.0243082
gene5872	LOC421415	---	uncharacterized LOC421415	421415	ENSGALG00000010024	3	NC_006090.5	27269228	27288920	-	107.604	-1.54626	0.38125	-4.05578	4.99677e-05	0.00248982
gene19131	LOC107055022	---	uncharacterized LOC107055022	107055022	---	23	NC_006110.5	3571861	3611022	+	27.3533	-1.54739	0.473603	-3.26727	0.00108589	0.0254871
gene23176	LOC112530773	---	uncharacterized LOC112530773	112530773	---	Z	NC_006127.5	41679232	41680761	+	51.417	-1.55039	0.404434	-3.83348	0.000126345	0.00506596
gene2189	FRMPD4	---	FERM and PDZ domain containing 4	418640	ENSGALG00000033541	1	NC_006088.5	124927949	125232328	-	25.5376	-1.55392	0.421083	-3.69028	0.000224006	0.00791058
gene21080	LOC101748347	---	uncharacterized LOC101748347	101748347	---	28	NC_006115.5	3943292	3949939	+	27.0968	-1.5542	0.417834	-3.71966	0.000199492	0.00721028
gene5	CLC2DL4	---	C-type lectin domain family 2 member D-like 4	100857569	ENSGALG00000038656	1	NC_006088.5	45693	58630	+	390.486	-1.56445	0.406337	-3.85012	0.000118059	0.0047871
gene6235	LOC107053016	---	uncharacterized LOC107053016	107053016	---	3	NC_006090.5	48983337	48988303	+	28.5545	-1.56503	0.521698	-2.99988	0.00270089	0.0479649
gene14569	IL17RD	SEF	interleukin 17 receptor D	395186	ENSGALG00000005499	12	NC_006099.5	8946859	8989401	-	111.695	-1.56696	0.346099	-4.5275	5.96861e-06	0.000452703
gene13118	LXN	---	latexin	771519	ENSGALG00000009651	9	NC_006096.5	22605780	22610850	+	67.1984	-1.56794	0.347589	-4.51091	6.45503e-06	0.000483742
gene18030	PTPRT	---	protein tyrosine phosphatase receptor type T	419160	ENSGALG00000037889	20	NC_006107.5	2838187	3271413	+	42.8441	-1.57011	0.505213	-3.10781	0.0018848	0.0377385
gene13556	LOC415472	---	uncharacterized LOC415472	415472	ENSGALG00000034021	10	NC_006097.5	12558619	12658630	+	170.086	-1.57955	0.359138	-4.39818	1.09164e-05	0.000731624
gene19023	LOC107055010	---	uncharacterized LOC107055010	107055010	ENSGALG00000033886	23	NC_006110.5	1658543	1662350	-	22.4861	-1.58261	0.436205	-3.62812	0.000285487	0.00960743
gene9602	LOC112532478	---	uncharacterized LOC112532478	112532478	---	5	NC_006092.5	30375430	30386756	+	198.988	-1.58696	0.365302	-4.34425	1.39753e-05	0.000879609
gene9647	LOC101747910	---	uncharacterized LOC101747910	101747910	---	5	NC_006092.5	34149362	34155565	+	12.1119	-1.58843	0.511044	-3.10821	0.00188225	0.0377385
gene10512	LOC101750459	---	uncharacterized LOC101750459	101750459	---	6	NC_006093.5	15507742	15561070	-	26.7487	-1.59151	0.501888	-3.17105	0.00151888	0.032526
gene17521	LOC107057188	---	borealin-like	107057188	---	19	NC_006106.5	174970	177874	+	46.1841	-1.59798	0.519565	-3.07561	0.00210073	0.0400309
gene7440	CNGA2	---	cyclic nucleotide gated channel alpha 2	771609	ENSGALG00000007282	4	NC_006091.5	10907573	10916017	-	72.0301	-1.5995	0.524444	-3.0499	0.0022892	0.0425173
gene17993	FAM83C	---	family with sequence similarity 83 member C	769474	ENSGALG00000031906	20	NC_006107.5	1334629	1359368	+	17.8633	-1.60649	0.437835	-3.66916	0.000243349	0.00845788
gene20452	GFAP	---	glial fibrillary acidic protein	419969	ENSGALG00000000909	27	NC_006114.5	3697628	3702163	-	17.9742	-1.61573	0.532308	-3.03532	0.00240279	0.0438113
gene10942	CPXM2	---	carboxypeptidase X M14 family member 2	423951	ENSGALG00000009693	6	NC_006093.5	32711730	32779269	-	45.4463	-1.61714	0.47687	-3.39116	0.000695984	0.018933
gene256	CDHR3	---	cadherin related family member 3	427846	ENSGALG00000008109	1	NC_006088.5	14267067	14367681	+	54.4771	-1.61997	0.421814	-3.8405	0.000122786	0.00493612
gene7667	GRIA2	GLUR2	glutamate ionotropic receptor AMPA type subunit 2	414894	ENSGALG00000009405	4	NC_006091.5	21423354	21514470	+	15.4188	-1.62641	0.47204	-3.4455	0.000570012	0.0161928
gene2532	LOC100859304	---	envelope glycoprotein gp95-like	100859304	---	1	NC_006088.5	151352876	151354505	-	14.6854	-1.63229	0.464273	-3.51579	0.000438442	0.0132888
gene10640	HTR7	---	5-hydroxytryptamine (serotonin) receptor 7 adenylate cyclase-coupled	423794	ENSGALG00000040549	6	NC_006093.5	20420099	20455193	-	98.2027	-1.63343	0.358595	-4.55507	5.23677e-06	0.00041138
gene3136	AT2	CHAT2	NAD--arginine ADP-ribosyltransferase 2	395661	ENSGALG00000030832	1	NC_006088.5	196989275	196990942	-	75.6733	-1.6335	0.430276	-3.7964	0.000146811	0.00569382
gene9119	LOC112532590	---	small nucleolar RNA SNORA3/SNORA45 family	112532590	---	5	NC_006092.5	9993003	9993134	+	18.2943	-1.63735	0.482939	-3.39039	0.000697932	0.0189525
gene7108	CYP2AC2	---	cytochrome P450 family 2 subfamily AC polypeptide 2	107049058	ENSGALG00000046639	3	NC_006090.5	108782855	108791924	+	17.3876	-1.64511	0.424283	-3.8774	0.000105581	0.0044416
gene14566	CCDC66	---	coiled-coil domain containing 66	415997	ENSGALG00000005450	12	NC_006099.5	8752365	8793204	+	143.597	-1.64715	0.3053	-5.39518	6.84549e-08	1.07965e-05
gene5531	LOC421285	---	uncharacterized LOC421285	421285	---	3	NC_006090.5	9705630	9714953	+	133.675	-1.65127	0.414529	-3.98348	6.79144e-05	0.00316872
gene20701	KRT10	---	keratin type I cytoskeletal 10-like	771977	ENSGALG00000034349	27	NC_006114.5	7394030	7399036	-	104.141	-1.65868	0.444638	-3.73041	0.000191165	0.00695833
gene20	CD69L	CD69	CD69 molecule like	417816	ENSGALG00000031037	1	NC_006088.5	237200	246156	+	927.973	-1.66309	0.278802	-5.96512	2.44451e-09	6.07066e-07
gene3509	GPR158	---	G protein-coupled receptor 158	100859400	ENSGALG00000007667	2	NC_006089.5	16494334	16674486	-	18.7575	-1.66715	0.528301	-3.15568	0.00160126	0.0334981
gene6811	LOC107053144	---	uncharacterized LOC107053144	107053144	---	3	NC_006090.5	93463700	93523243	-	34.0971	-1.66958	0.495603	-3.36878	0.000755028	0.0197707
gene1238	MANSC1	---	MANSC domain containing 1	426428	ENSGALG00000038710	1	NC_006088.5	71797823	71804003	-	93.3206	-1.67066	0.306955	-5.44269	5.24827e-08	8.68899e-06
gene1469	TENT5C	FAM46C	family with sequence similarity 46 member C	426544	ENSGALG00000014453	1	NC_006088.5	79952693	79957248	-	82.8515	-1.68389	0.450608	-3.73692	0.000186285	0.00682912
gene9495	PLA2G4F	---	phospholipase A2 group IVF	428871	ENSGALG00000043591	5	NC_006092.5	25781319	25805638	-	23.7174	-1.71726	0.529894	-3.24076	0.00119212	0.0273009
gene10471	LOC423719	---	proactivator polypeptide-like	423719	ENSGALG00000004747	6	NC_006093.5	12645142	12652440	-	55.5554	-1.71773	0.36274	-4.73544	2.18578e-06	0.000207743
gene16250	LOC112533486	---	uncharacterized LOC112533486	112533486	---	15	NC_006102.5	9123115	9133453	-	324.718	-1.72659	0.456674	-3.78079	0.000156332	0.00594331
gene20883	ATCAY	---	ATCAY caytaxin	420094	ENSGALG00000001812	28	NC_006115.5	1579194	1595488	-	17.2599	-1.74036	0.452386	-3.84706	0.000119543	0.00483096
gene8964	C5H15ORF62	---	chromosome 5 open reading frame human C15orf62	770534	ENSGALG00000040929	5	NC_006092.5	1234601	1236874	+	11.4607	-1.74643	0.566446	-3.08313	0.00204835	0.0395141
gene19723	EDPE	---	epidermal differentiation protein rich in proline and glutamic acid (E)	107049024	ENSGALG00000029799	25	NC_006112.4	2335864	2339647	+	19.0335	-1.79988	0.546044	-3.29622	0.000979944	0.0236863
gene3715	IL6	IL-6	interleukin 6	395337	ENSGALG00000010915	2	NC_006089.5	30862822	30873241	+	108.253	-1.81306	0.391315	-4.63326	3.59943e-06	0.000306191
gene11589	LOC107053874	---	uncharacterized LOC107053874	107053874	---	7	NC_006094.5	28122579	28135542	-	32.2077	-1.81354	0.556406	-3.25938	0.00111657	0.0260483
gene12113	DDAH1	---	dimethylarginine dimethylaminohydrolase 1	378898	ENSGALG00000008663	8	NC_006095.5	16625972	16676035	+	212.961	-1.81587	0.447371	-4.05897	4.9289e-05	0.00246397
gene765	CYP2D6	CYP2D49, CYP2D6c	cytochrome P450 family 2 subfamily D member 6	417981	ENSGALG00000011894	1	NC_006088.5	49408430	49417609	+	284.709	-1.83499	0.290661	-6.31318	2.73362e-10	9.35322e-08
gene608	LOC112533362	---	uncharacterized LOC112533362	112533362	---	1	NC_006088.5	44351279	44405415	-	1313.18	-1.83749	0.415418	-4.42323	9.72376e-06	0.000677451
gene2278	CNGA3	---	cyclic nucleotide gated channel alpha 3	396144	ENSGALG00000039826	1	NC_006088.5	133234443	133268781	-	44.0769	-1.83969	0.418561	-4.39526	1.10639e-05	0.000736249
gene22191	KRT75L1	---	keratin type II cytoskeletal 75-like 1	768880	ENSGALG00000038579	33	NC_008465.4	5364541	5369639	-	311.012	-1.84823	0.447697	-4.12831	3.65441e-05	0.00193357
gene6692	CD109	---	CD109 molecule	421862	ENSGALG00000015910	3	NC_006090.5	81361642	81450588	-	26.301	-1.85716	0.452832	-4.10121	4.10989e-05	0.00212349
gene21681	LOC107049469	---	uncharacterized LOC107049469	107049469	---	31	NC_028740.2	5611737	5613521	-	1142.89	-1.87655	0.294183	-6.37886	1.78412e-10	6.38838e-08
gene2829	AMER2	FAM123A	APC membrane recruitment protein 2	418939	ENSGALG00000027868	1	NC_006088.5	178475645	178486380	+	25.9541	-1.88744	0.429165	-4.39793	1.0929e-05	0.000731624
gene23824	LOC112530592	---	uncharacterized LOC112530592	112530592	---	Z	NC_006127.5	81989960	82002730	+	12.9179	-1.90676	0.618051	-3.08512	0.00203472	0.0395064
gene23570	LOC112530621	---	uncharacterized LOC112530621	112530621	ENSGALG00000045559	Z	NC_006127.5	70409862	70415814	-	34.2116	-1.91081	0.405634	-4.71066	2.46916e-06	0.000229022
gene22810	ANKRD55	---	ankyrin repeat domain 55	100858831	ENSGALG00000014717	Z	NC_006127.5	17076834	17142869	-	13.4785	-1.91321	0.603474	-3.17032	0.00152271	0.0325627
gene16098	B3GNT4	---	UDP-GlcNAc:betaGal beta-1,3-N-acetylglucosaminyltransferase 4	100858043	ENSGALG00000028803	15	NC_006102.5	6090717	6093054	+	300.174	-1.91747	0.255889	-7.49337	6.71267e-14	5.43973e-11
gene14767	PDZRN3	---	PDZ domain containing ring finger 3	416099	ENSGALG00000007819	12	NC_006099.5	17006355	17127212	-	146.662	-1.92553	0.248876	-7.7369	1.0187e-14	1.12035e-11
gene13125	LOC101751877	---	uncharacterized LOC101751877	101751877	---	9	NC_006096.5	22828165	22833584	-	66.0272	-1.93244	0.371815	-5.19731	2.02191e-07	2.75131e-05
gene7646	LRAT	---	lecithin retinol acyltransferase	422403	ENSGALG00000009276	4	NC_006091.5	20396173	20399224	+	25.3368	-1.93427	0.472732	-4.09169	4.28245e-05	0.0021979
gene1069	TMEM121B	CECR6	transmembrane protein 121B	772223	ENSGALG00000027408	1	NC_006088.5	61630949	61635487	-	47.4803	-1.93486	0.390659	-4.9528	7.31521e-07	7.82169e-05
gene10573	LOC101749795	---	uncharacterized LOC101749795	101749795	---	6	NC_006093.5	17826221	18152451	+	47.0627	-1.9405	0.445788	-4.35297	1.34304e-05	0.000858044
gene4723	DSG4	---	desmoglein 4	428528	ENSGALG00000017398	2	NC_006089.5	106052985	106078954	+	229.089	-1.95524	0.568624	-3.43855	0.000584837	0.0164922
gene16597	ZNF692	---	zinc finger protein 692	427095	ENSGALG00000041845	16	NC_006103.5	2446991	2453265	+	281.937	-1.97761	0.271077	-7.2954	2.97781e-13	2.08406e-10
gene8592	DOK7	---	docking protein 7	422875	ENSGALG00000015615	4	NC_006091.5	81866499	81926094	-	15.722	-1.98741	0.625863	-3.17547	0.00149593	0.0321239
gene779	MEI1	---	meiotic double-stranded break formation protein 1	417985	ENSGALG00000031186	1	NC_006088.5	49519910	49553734	-	55.2683	-2.0047	0.338338	-5.92515	3.12016e-09	7.46979e-07
gene23	LOC112532969	---	uncharacterized LOC112532969	112532969	---	1	NC_006088.5	290461	294546	-	183.577	-2.0177	0.44821	-4.50168	6.742e-06	0.000496682
gene6311	LOC107053000	---	uncharacterized LOC107053000	107053000	---	3	NC_006090.5	54169761	54176546	+	46.2343	-2.02221	0.392973	-5.14593	2.66198e-07	3.47344e-05
gene10698	LOC101750724	---	uncharacterized LOC101750724	101750724	---	6	NC_006093.5	22420267	22442536	-	21.6641	-2.02941	0.504766	-4.0205	5.80757e-05	0.00277699
gene17	LOC107049847	---	C-type lectin domain family 2 member B-like	107049847	ENSGALG00000033235	1	NC_006088.5	194192	195863	-	204.088	-2.03378	0.448501	-4.53462	5.77075e-06	0.000442051
gene10248	GRID1	---	glutamate ionotropic receptor delta type subunit 1	428934	ENSGALG00000037366	6	NC_006093.5	2365731	2955418	-	29.2697	-2.04431	0.438524	-4.66181	3.13438e-06	0.000280582
gene15011	GABRP	---	gamma-aminobutyric acid type A receptor pi subunit	416174	ENSGALG00000002152	13	NC_006100.5	4235911	4261101	-	44.4536	-2.05166	0.599117	-3.42447	0.000616001	0.0172134
gene14186	HSD17B2	---	hydroxysteroid 17-beta dehydrogenase 2	415807	ENSGALG00000005467	11	NC_006098.5	15747635	15757863	+	37.1528	-2.08741	0.417234	-5.00298	5.64494e-07	6.39082e-05
gene1286	PRMT8	PRMT1	protein arginine methyltransferase 8	425989	ENSGALG00000013272	1	NC_006088.5	74873782	74957234	+	91.2479	-2.0897	0.348637	-5.99391	2.04861e-09	5.17089e-07
gene20330	LOC101751813	---	uncharacterized LOC101751813	101751813	---	27	NC_006114.5	2744909	2746845	-	81.9954	-2.09182	0.541979	-3.85959	0.000113576	0.00468827
gene1694	ARL6	---	ADP ribosylation factor like GTPase 6	418433	ENSGALG00000019215	1	NC_006088.5	92636453	92655193	+	291.751	-2.10034	0.326265	-6.43753	1.21432e-10	4.45163e-08
gene17561	AGPAT1	AGPAT1L	1-acylglycerol-3-phosphate O-acyltransferase 1	770506	ENSGALG00000044527	19	NC_006106.5	606408	612226	-	16.4161	-2.10754	0.528037	-3.99127	6.57203e-05	0.00309448
gene11137	FTCD	---	formimidoyltransferase cyclodeaminase	395726	ENSGALG00000006131	7	NC_006094.5	6809907	6820260	-	13.781	-2.113	0.685429	-3.08274	0.00205106	0.0395141
gene4772	C2H8ORF22	---	chromosome 2 open reading frame human C8orf22	425711	ENSGALG00000039536	2	NC_006089.5	108494837	108497336	+	22.0715	-2.11559	0.561976	-3.76457	0.000166839	0.0062276
gene10221	LOC107057413	---	collagen alpha-1(I) chain-like	107057413	---	6	NC_006093.5	956495	962047	-	21.132	-2.13809	0.461681	-4.63109	3.63747e-06	0.000306236
gene21095	LOC112530443	---	translation initiation factor IF-2-like	112530443	---	28	NC_006115.5	4053708	4055686	+	29.8764	-2.14326	0.494819	-4.33141	1.48158e-05	0.000916138
gene17183	LOC112530017	---	uncharacterized LOC112530017	112530017	---	18	NC_006105.5	4128169	4131944	-	76.0189	-2.18115	0.342704	-6.36453	1.95889e-10	6.85477e-08
gene8105	JCHAIN	IGJ	joining chain of multimeric IgA and IgM	374117	ENSGALG00000011551	4	NC_006091.5	50012276	50018044	-	2415	-2.18118	0.360678	-6.04745	1.47159e-09	4.11966e-07
gene23759	CDKN2A	---	cyclin-dependent kinase inhibitor 2A (melanoma p16 inhibits CDK4)	395077	ENSGALG00000034505	Z	NC_006127.5	78846779	78856728	-	83.8703	-2.1972	0.416996	-5.26912	1.3708e-07	1.99115e-05
gene7485	ASB12	---	ankyrin repeat and SOCS box containing 12	422313	ENSGALG00000007594	4	NC_006091.5	11651772	11659535	+	26.9823	-2.21767	0.522408	-4.24509	2.18509e-05	0.00127438
gene2115	MAP3K15	---	mitogen-activated protein kinase kinase kinase 15	418609	ENSGALG00000016426	1	NC_006088.5	121618950	121692149	+	86.5328	-2.22699	0.572707	-3.88854	0.00010085	0.00427763
gene21461	LOC112531092	---	immunoglobulin heavy variable 3-23-like	112531092	---	31	NC_028740.2	2445336	2447256	+	14.1054	-2.22728	0.637613	-3.49316	0.000477343	0.0141612
gene24085	HSD17B10	---	hydroxysteroid (17-beta) dehydrogenase 10	425758	ENSGALG00000040068	Un	NW_020110163.1	265886	271015	+	18.0558	-2.26659	0.704679	-3.21648	0.00129774	0.0290425
gene23217	LOC101749363	---	uncharacterized LOC101749363	101749363	---	Z	NC_006127.5	44703847	44712379	+	299.549	-2.26886	0.411101	-5.51899	3.40952e-08	6.10423e-06
gene16494	LOC107049095	---	zinc finger protein 239-like	107049095	---	16	NC_006103.5	1711235	1726904	-	31.015	-2.2815	0.455459	-5.00924	5.46465e-07	6.3254e-05
gene15702	VWA3A	---	von Willebrand factor A domain containing 3A	416616	ENSGALG00000042597	14	NC_006101.5	8977999	9009810	+	23.8749	-2.2844	0.675546	-3.38156	0.000720761	0.019161
gene19830	EDQM3	---	epidermal differentiation protein containing a glutamine (Q) motif 3	110224122	ENSGALG00000040847	25	NC_006112.4	3246654	3248061	+	34.6507	-2.28825	0.642802	-3.5598	0.000371133	0.0117097
gene10791	CALHM1	FAM26C	calcium homeostasis modulator 1	428977	ENSGALG00000008271	6	NC_006093.5	24593725	24600892	-	10.4803	-2.29541	0.691138	-3.32121	0.000896294	0.0222226
gene16542	LOC107057093	---	C-type lectin domain family 2 member E-like	107057093	ENSGALG00000042449	16	NC_006103.5	2061148	2063706	+	41.175	-2.29887	0.57166	-4.0214	5.78539e-05	0.00277699
gene13306	MUC1	---	mucin 1 cell surface associated	426412	ENSGALG00000044950	10	NC_006097.5	2795765	2800190	-	158.277	-2.30211	0.690013	-3.33632	0.000848943	0.0212886
gene15426	ANKRD61	---	ankyrin repeat domain 61	101752127	---	14	NC_006101.5	1374948	1377395	-	26.9014	-2.30976	0.510708	-4.52266	6.10683e-06	0.000460916
gene13899	LOC100857843	---	heterogeneous nuclear ribonucleoprotein C-like	100857843	ENSGALG00000039096	11	NC_006098.5	1187421	1191401	-	319.997	-2.31511	0.641604	-3.60831	0.000308194	0.0101612
gene23980	LOC112531274	---	uncharacterized LOC112531274	112531274	---	Un	NW_020110160.1	112432	116030	+	23.6611	-2.34804	0.622429	-3.77238	0.000161697	0.00611509
gene10236	LOC112532660	---	monocarboxylate transporter 9-like	112532660	ENSGALG00000039727	6	NC_006093.5	1257159	1266854	+	57.4546	-2.35947	0.40668	-5.80178	6.56161e-09	1.38396e-06
gene16544	MICA	---	MHC class I polypeptide-related sequence A	417067	ENSGALG00000033658	16	NC_006103.5	2069079	2114384	+	244.202	-2.36371	0.537151	-4.40047	1.08017e-05	0.000731624
gene9067	SYT9	---	synaptotagmin IX	423026	ENSGALG00000005265	5	NC_006092.5	7435960	7500038	+	9.68499	-2.3659	0.727859	-3.25049	0.00115205	0.026554
gene7649	NPY2R	Y2	neuropeptide Y receptor Y2	422405	ENSGALG00000009280	4	NC_006091.5	20538416	20546742	+	10.0842	-2.3722	0.762972	-3.10915	0.00187626	0.0377138
gene16206	LOC112529971	---	Ig lambda chain V-1 region-like	112529971	---	15	NC_006102.5	8232394	8232948	+	286.987	-2.37852	0.404359	-5.8822	4.04854e-09	9.16696e-07
gene21411	LOC107050812	---	Ig mu chain C region-like	107050812	---	31	NC_028740.2	2331634	2379931	-	1099.61	-2.38373	0.520302	-4.58143	4.61808e-06	0.000368418
gene1418	LOC107054569	---	Ig heavy chain V region 6.96-like	107054569	---	1	NC_006088.5	78816360	78817440	-	27.3677	-2.41028	0.642996	-3.74851	0.000177887	0.00655247
gene20973	PLPPR3	LPPR3	phospholipid phosphatase related 3	100858410	ENSGALG00000038529	28	NC_006115.5	2923357	2926929	-	20.1153	-2.41315	0.702091	-3.43709	0.000587997	0.016551
gene21773	LOC107050328	---	uncharacterized LOC107050328	107050328	---	32	NC_006119.4	258784	260400	+	66.5947	-2.45474	0.799881	-3.06888	0.00214859	0.0406411
gene16596	BLEC3	---	c-type lectin-like receptor 3	100858780	ENSGALG00000031092	16	NC_006103.5	2443806	2447961	-	30.493	-2.47924	0.640456	-3.87105	0.000108368	0.00454645
gene15445	LOC107054593	---	uncharacterized LOC107054593	107054593	---	14	NC_006101.5	1718333	1721153	+	14.2019	-2.50235	0.570351	-4.38739	1.14717e-05	0.000758067
gene8593	HGFAC	F12	HGF activator	422876	ENSGALG00000015623	4	NC_006091.5	81930545	81971075	-	7.42602	-2.52005	0.809048	-3.11483	0.00184049	0.0372379
gene2959	LOC107052349	---	uncharacterized LOC107052349	107052349	---	1	NC_006088.5	187071801	187083360	-	23.629	-2.52423	0.618508	-4.08116	4.48109e-05	0.00227708
gene6042	RYR2	---	ryanodine receptor 2	421508	ENSGALG00000010812	3	NC_006090.5	37257604	37618417	-	199.626	-2.54919	0.369358	-6.90167	5.13953e-12	2.43012e-09
gene16	LOC107053477	---	uncharacterized LOC107053477	107053477	---	1	NC_006088.5	188246	194362	+	139.392	-2.55228	0.419177	-6.0888	1.13763e-09	3.30492e-07
gene13902	ZDHHC1	---	zinc finger DHHC-type containing 1	769748	ENSGALG00000002091	11	NC_006098.5	1202032	1219647	+	589.724	-2.55252	0.803283	-3.17761	0.00148496	0.0320223
gene16205	LOC112533500	---	uncharacterized LOC112533500	112533500	---	15	NC_006102.5	8216411	8217444	-	5.50625	-2.57708	0.836638	-3.08028	0.00206806	0.0395862
gene1285	LOC107054318	---	uncharacterized LOC107054318	107054318	---	1	NC_006088.5	74864303	74874675	-	18.0168	-2.57811	0.555088	-4.64451	3.40886e-06	0.000294867
gene3374	CRYGN	---	crystallin gamma N	428406	ENSGALG00000006189	2	NC_006089.5	6325393	6363265	-	82.9152	-2.5783	0.373679	-6.89978	5.20841e-12	2.43012e-09
gene7947	LOC112532296	---	uncharacterized LOC112532296	112532296	---	4	NC_006091.5	42233916	42241611	+	9.08774	-2.58341	0.695849	-3.7126	0.000205144	0.00737992
gene23524	TMEM215	---	transmembrane protein 215	427341	ENSGALG00000015754	Z	NC_006127.5	67289121	67291415	-	12.8782	-2.6118	0.790344	-3.30464	0.000950979	0.0231315
gene3507	GAD2	GAD65	glutamate decarboxylase 2	395395	ENSGALG00000040436	2	NC_006089.5	16266376	16299256	-	119.292	-2.62409	0.450021	-5.83105	5.5081e-09	1.19448e-06
gene16204	IGLL1	IGLV	immunoglobulin lambda-like polypeptide 1	416928	ENSGALG00000021139	15	NC_006102.5	8213817	8231115	-	9264.65	-2.63554	0.398727	-6.60989	3.84617e-11	1.60053e-08
gene3797	COLQ	---	collagen like tail subunit of asymmetric acetylcholinesterase	776178	ENSGALG00000011202	2	NC_006089.5	33945154	33995748	-	68.1063	-2.65937	0.479398	-5.54731	2.90101e-08	5.31749e-06
gene13749	LOC107054227	---	uncharacterized LOC107054227	107054227	---	10	NC_006097.5	20000829	20003898	-	12.7632	-2.66886	0.802725	-3.32475	0.000884969	0.0220483
gene3587	CFAP69	C2H7ORF63	cilia and flagella associated protein 69	420542	ENSGALG00000009026	2	NC_006089.5	21682554	21707838	+	13.9147	-2.67331	0.768077	-3.48052	0.000500445	0.0146557
gene6743	BEND6	C3H6ORF65	BEN domain containing 6	775985	ENSGALG00000016283	3	NC_006090.5	86821515	86843396	-	210.834	-2.67368	0.254024	-10.5253	6.6067e-26	2.54308e-22
gene10412	LOC112532647	---	uncharacterized LOC112532647	112532647	ENSGALG00000031024	6	NC_006093.5	11461404	11471774	-	6.00609	-2.6975	0.869149	-3.10361	0.00191177	0.0380796
gene16672	LOC107054704	---	class I histocompatibility antigen F10 alpha chain-like	107054704	---	16	NW_020109758.1	35373	38843	-	957.254	-2.70218	0.350114	-7.718	1.1817e-14	1.21298e-11
gene20702	KRT9	KRT9L	keratin 9	420041	ENSGALG00000036846	27	NC_006114.5	7404853	7409514	-	30.0402	-2.70769	0.747546	-3.62211	0.000292209	0.00973842
gene6626	HTR1E	---	5-hydroxytryptamine receptor 1E	771973	ENSGALG00000015826	3	NC_006090.5	76627682	76658363	-	20.6779	-2.73378	0.761062	-3.59206	0.000328079	0.010657
gene13906	PLEKHG4	---	pleckstrin homology and RhoGEF domain containing G4	100859373	ENSGALG00000023898	11	NC_006098.5	1245675	1326949	-	1910.74	-2.754	0.440262	-6.25538	3.96549e-10	1.32732e-07
gene16466	LOC107049644	---	rho GTPase-activating protein 32-like	107049644	---	16	NC_006103.5	1336578	1342571	-	39.1311	-2.76744	0.373614	-7.40721	1.28986e-13	9.45716e-11
gene1237	LOC101751329	---	uncharacterized LOC101751329	101751329	---	1	NC_006088.5	71781475	71793863	+	42.1122	-2.77417	0.669788	-4.14187	3.44492e-05	0.00184171
gene19843	EDCH1	---	epidermal differentiation protein containing cysteine histidine motifs 1	110224118	ENSGALG00000032403	25	NC_006112.4	3293488	3294274	-	81.9609	-2.80768	0.601041	-4.67137	2.992e-06	0.000270987
gene23763	LOC107052436	---	uncharacterized LOC107052436	107052436	---	Z	NC_006127.5	78951835	78961853	-	9.0089	-2.86399	0.905365	-3.16335	0.00155964	0.0329286
gene13843	MIR6709	gga-mir-6709	microRNA 6709	102465418	ENSGALG00000028974	11	NC_006098.5	570320	570429	-	6.31029	-2.89355	0.93525	-3.09388	0.00197557	0.0387983
gene8050	NKX6-1	NKX-6.1	NK6 homeobox 1	395752	ENSGALG00000032545	4	NC_006091.5	46796543	46798446	-	18.8492	-2.89524	0.725645	-3.98989	6.61036e-05	0.00310304
gene7772	LOC107051809	---	uncharacterized LOC107051809	107051809	---	4	NC_006091.5	30611856	30618690	-	9.68726	-2.89622	0.968012	-2.99193	0.0027722	0.0490052
gene13457	PRTG	---	protogenin	415407	ENSGALG00000037336	10	NC_006097.5	8274489	8366845	+	42.0629	-2.99023	0.562586	-5.31514	1.06573e-07	1.5778e-05
gene16491	LOC112533588	---	uncharacterized LOC112533588	112533588	---	16	NC_006103.5	1702912	1707819	-	54.2134	-3.01644	0.597167	-5.05125	4.38928e-07	5.38744e-05
gene16527	LOC107049124	---	class I histocompatibility antigen F10 alpha chain-like	107049124	ENSGALG00000030320	16	NC_006103.5	1965563	1969626	-	59.6499	-3.03821	0.719974	-4.21989	2.44423e-05	0.00139384
gene1691	LOC101750247	---	uncharacterized LOC101750247	101750247	---	1	NC_006088.5	91511057	91521472	+	20.618	-3.03834	0.582448	-5.2165	1.82331e-07	2.57555e-05
gene21607	LOC107050652	---	uncharacterized LOC107050652	107050652	---	31	NC_028740.2	4356156	4374777	-	6.59732	-3.07101	1.00853	-3.04505	0.00232645	0.042818
gene21578	LOC107049866	---	uncharacterized LOC107049866	107049866	---	31	NC_028740.2	4021254	4026891	-	8.00648	-3.08014	0.892251	-3.4521	0.000556243	0.015952
gene21422	LOC107049422	---	Ig heavy chain V-III region 23-like	107049422	---	31	NC_028740.2	2385249	2388585	+	41.5821	-3.11455	0.622986	-4.9994	5.75098e-07	6.41651e-05
gene16674	LOC769384	---	C-type lectin domain family 2 member D-like	769384	ENSGALG00000046229; ENSGALG00000045880	16	NW_020109758.1	43578	115370	-	30.3697	-3.11983	0.630592	-4.94746	7.51863e-07	7.98375e-05
gene12289	LOC107054046	---	uncharacterized LOC107054046	107054046	---	8	NC_006095.5	22858913	22951993	+	109.721	-3.14332	0.603697	-5.20678	1.92149e-07	2.68957e-05
gene12239	LOC107054055	---	uncharacterized LOC107054055	107054055	---	8	NC_006095.5	21480807	21490018	-	9.22337	-3.14776	0.724725	-4.34338	1.40309e-05	0.000879609
gene1689	LOC101750039	---	uncharacterized LOC101750039	101750039	---	1	NC_006088.5	91208612	91231031	+	14.1065	-3.20355	0.988859	-3.23964	0.0011968	0.0273174
gene15009	LOC107054493	---	uncharacterized LOC107054493	107054493	ENSGALG00000030937	13	NC_006100.5	4211209	4256258	+	9.80349	-3.20631	0.918099	-3.49234	0.000478812	0.0141774
gene5493	CAPN14	---	calpain 14	768684	ENSGALG00000009069	3	NC_006090.5	8357576	8382101	+	39.0138	-3.20946	0.778178	-4.12433	3.71812e-05	0.00196054
gene12291	SLC5A9	---	solute carrier family 5 member 9	424625	ENSGALG00000010494	8	NC_006095.5	22959805	22982889	+	214.945	-3.28326	0.468802	-7.0035	2.49647e-12	1.32545e-09
gene21449	LOC100858082	---	uncharacterized LOC100858082	100858082	---	31	NC_028740.2	2422115	2422945	+	14.6868	-3.29482	0.829363	-3.97271	7.10593e-05	0.00327575
gene21412	VH26L1	---	Immunoglobulin heavy chain V-III region VH26-like 1	431524	ENSGALG00000042285	31	NC_028740.2	2357626	2362429	-	733.328	-3.2954	0.923065	-3.57006	0.000356895	0.011405
gene16550	LOC112533594	---	uncharacterized LOC112533594	112533594	---	16	NC_006103.5	2113983	2117429	-	7.20571	-3.34671	0.949359	-3.52523	0.000423112	0.0128802
gene25	CLC2DL3	---	C-type lectin domain family 2 member D-like 3	425783	ENSGALG00000045540	1	NC_006088.5	301435	303113	+	132.473	-3.3968	0.35735	-9.50553	1.99029e-21	4.37778e-18
gene21772	CRX	OTX5	cone-rod homeobox	103875463	ENSGALG00000039336	32	NC_006119.4	252309	260707	+	40.1387	-3.43811	0.569615	-6.03585	1.58131e-09	4.27149e-07
gene23979	LOC107051274	---	collagen alpha-2(IV) chain-like	107051274	---	Un	NW_020110160.1	111979	112370	-	1118.82	-3.44554	0.87553	-3.93538	8.3065e-05	0.00369639
gene16493	LOC112533582	---	uncharacterized LOC112533582	112533582	---	16	NC_006103.5	1709675	1717390	+	7.01345	-3.45367	0.843059	-4.0966	4.19267e-05	0.00215902
gene3268	GIMAP7L5	---	GTPase IMAP family member 7-like 5	101751647	ENSGALG00000033624	2	NC_006089.5	1047851	1061860	+	322.999	-3.46851	1.13912	-3.04489	0.00232764	0.042818
gene10641	LOC112532657	---	uncharacterized LOC112532657	112532657	---	6	NC_006093.5	20421013	20450532	+	72.1108	-3.51207	0.628142	-5.59121	2.25496e-08	4.2341e-06
gene21430	LOC107049426	---	Ig heavy chain V-III region 23-like	107049426	---	31	NC_028740.2	2395932	2396402	-	7.36351	-3.52206	1.0463	-3.36622	0.000762058	0.0198944
gene9207	IFITM10	Dspa3	interferon induced transmembrane protein 10	771148	ENSGALG00000031657	5	NC_006092.5	14337870	14345020	+	8.37916	-3.55093	0.918708	-3.86513	0.00011103	0.0046079
gene16665	LOC107050939	---	zinc finger protein 135-like	107050939	---	16	NC_006103.5	2832371	2837648	+	6.66829	-3.62857	1.00528	-3.60952	0.000306763	0.0101357
gene1428	LOC112530244	---	T cell receptor alpha variable 20-like	112530244	---	1	NC_006088.5	78904333	78905567	-	24.0231	-3.63172	0.590794	-6.14718	7.88711e-10	2.38113e-07
gene21416	VH26L8	---	Immunoglobulin heavy chain V-III region VH26-like 8	430015	---	31	NC_028740.2	2374456	2376671	-	12.7346	-3.70286	0.958927	-3.86146	0.000112711	0.00466509
gene10235	LOC107053612	---	translation initiation factor IF-2-like	107053612	---	6	NC_006093.5	1246371	1257052	+	6.61614	-3.74392	1.1416	-3.27953	0.00103981	0.0247066
gene21436	LOC107049432	---	Ig heavy chain V-III region 23-like	107049432	---	31	NC_028740.2	2404745	2405163	-	7.18058	-3.74394	1.12472	-3.32877	0.000872302	0.021768
gene4741	LOC112531845	---	uncharacterized LOC112531845	112531845	---	2	NC_006089.5	106841957	106847917	+	14.3223	-3.80314	0.827773	-4.59443	4.33937e-06	0.000351649
gene7650	LOC101749594	---	uncharacterized LOC101749594	101749594	---	4	NC_006091.5	20563040	20568805	-	8.46767	-3.81839	0.873911	-4.36932	1.24635e-05	0.000813135
gene21544	LOC112531149	---	uncharacterized LOC112531149	112531149	ENSGALG00000046112	31	NC_028740.2	3624888	3626059	+	11.5613	-3.82461	1.13232	-3.37768	0.000731008	0.0192728
gene13435	FAM81A	---	family with sequence similarity 81 member A	415396	ENSGALG00000004103	10	NC_006097.5	7165593	7183550	-	30.7488	-3.9601	0.929892	-4.25866	2.05652e-05	0.00120856
gene10855	LOC101751655	---	uncharacterized LOC101751655	101751655	---	6	NC_006093.5	29052284	29078614	+	13.7511	-4.00231	0.967673	-4.13601	3.53393e-05	0.00188277
gene13900	CLEC18B	CLEC18A	C-type lectin domain family 18 member B	431137	ENSGALG00000027183	11	NC_006098.5	1191638	1196732	-	5.03383	-4.05605	1.31556	-3.08313	0.00204835	0.0395141
gene21418	LOC101750160	---	Ig heavy chain V-III region VH26-like	101750160	---	31	NC_028740.2	2380682	2381632	-	24.1291	-4.17053	0.868582	-4.80154	1.57452e-06	0.000154413
gene16667	MHCIA1	---	major histocompatibility complex class I A1	100859408	ENSGALG00000036433	16	NW_020109758.1	1124	3657	-	10.3769	-4.18159	0.898058	-4.65625	3.22015e-06	0.000283318
gene9492	PLA2G4EL3	---	phospholipase A2 group IVE-like 3	428870	ENSGALG00000028402	5	NC_006092.5	25690341	25713478	-	5.90105	-4.19092	1.22895	-3.41017	0.000649231	0.0179788
gene7648	LOC101749696	---	uncharacterized LOC101749696	101749696	---	4	NC_006091.5	20506896	20540173	-	5.91218	-4.1932	1.0848	-3.86541	0.000110903	0.0046079
gene15884	LOC107057021	---	zinc finger CCCH domain-containing protein 11A-like	107057021	---	14	NC_006101.5	14637205	14642938	-	27.4885	-4.22441	1.20131	-3.5165	0.00043727	0.0132794
gene10921	LOC112529943	---	deleted in malignant brain tumors 1 protein-like	112529943	---	6	NC_006093.5	32279748	32285328	+	3.96706	-4.26606	1.32457	-3.22071	0.00127872	0.0286586
gene16533	LOC112533550	---	uncharacterized LOC112533550	112533550	---	16	NC_006103.5	2003995	2006917	+	5.39973	-4.28505	1.09605	-3.90956	9.24655e-05	0.00398793
gene26	LOC430443	---	guanylyl cyclase-activating protein 1-like	430443	ENSGALG00000031626	1	NC_006088.5	309861	317259	-	32.7042	-4.28684	0.686646	-6.24315	4.28835e-10	1.38379e-07
gene21421	LOC101750354	---	uncharacterized LOC101750354	101750354	---	31	NC_028740.2	2384208	2384632	-	13.7265	-4.34148	1.11331	-3.8996	9.63504e-05	0.00413233
gene4421	LOC107052643	---	uncharacterized LOC107052643	107052643	ENSGALG00000046553	2	NC_006089.5	79869649	79884223	+	12.69	-4.50703	1.22089	-3.6916	0.000222852	0.00788793
gene18	LOC770705	---	envelope glycoprotein gp95-like	770705	---	1	NC_006088.5	210013	214696	+	1879.71	-4.56065	1.34861	-3.38175	0.000720255	0.019161
gene21420	LOC101750292	---	Ig heavy chain V-III region VH26-like	101750292	---	31	NC_028740.2	2383527	2383992	+	5.48524	-4.70501	1.24292	-3.78544	0.00015344	0.00587819
gene21413	LOC107049105	---	Ig heavy chain V region 6.96-like	107049105	---	31	NC_028740.2	2369607	2370093	+	44.9131	-4.76858	0.873146	-5.46137	4.72467e-08	8.26656e-06
gene24261	LOC112531388	---	endogenous retrovirus group K member 8 Gag polyprotein-like	112531388	---	Un	NW_020110165.1	1750672	1760866	+	12.4157	-4.90888	0.974342	-5.03815	4.70049e-07	5.61035e-05
gene19291	LOC112530212	---	vegetative cell wall protein gp1-like	112530212	---	23	NC_006110.5	6118563	6120034	+	4.93892	-4.97195	1.2348	-4.02652	5.66094e-05	0.00274093
gene2828	LOC107052157	---	uncharacterized LOC107052157	107052157	---	1	NC_006088.5	178456907	178463406	+	11.5517	-5.01051	0.971128	-5.15947	2.47647e-07	3.25899e-05
gene3588	LOC107052576	---	uncharacterized LOC107052576	107052576	ENSGALG00000032592	2	NC_006089.5	21707357	21709622	-	40.6313	-5.3903	0.750288	-7.1843	6.75503e-13	4.52205e-10
gene5252	LOC112531906	---	endogenous retrovirus group K member 10 Gag polyprotein-like	112531906	---	2	NC_006089.5	143715988	143718502	-	6.34679	-5.58406	1.2567	-4.44342	8.85381e-06	0.000628212
gene18253	BPIL	---	bactericidal permeability-increasing protein-like	419276	ENSGALG00000021025	20	NC_006107.5	10009624	10014260	+	35.3576	-5.58688	1.49714	-3.7317	0.000190192	0.00693931
gene21827	LOC107049264	---	endogenous retrovirus group K member 8 Gag polyprotein-like	107049264	ENSGALG00000044365	33	NC_008465.4	230607	234158	+	4.60901	-5.5998	1.20232	-4.65747	3.20112e-06	0.000283262
gene19290	LOC107049500	---	peroxisomal biogenesis factor 19-like	107049500	ENSGALG00000029657	23	NC_006110.5	6113749	6120460	+	8.6109	-5.80737	1.38259	-4.20036	2.66494e-05	0.00149752
gene1693	EPHA6	---	EPH receptor A6	374008	ENSGALG00000015418	1	NC_006088.5	92140821	92634619	+	13.4144	-6.30285	1.24799	-5.0504	4.40876e-07	5.38744e-05
gene15	LOC107055491	---	uncharacterized LOC107055491	107055491	---	1	NC_006088.5	180107	184292	+	121.705	-6.63446	0.632824	-10.4839	1.02441e-25	3.15457e-22
gene21616	LOC107049387	---	coiled-coil domain-containing protein 81-like	107049387	ENSGALG00000044054	31	NC_028740.2	4718331	4722066	-	126.475	-6.64311	1.33724	-4.9678	6.77182e-07	7.34265e-05
gene21614	LOC107049379	---	coiled-coil domain-containing protein 81-like	107049379	ENSGALG00000045184	31	NC_028740.2	4702324	4710284	-	548.681	-7.01874	0.999688	-7.02093	2.20394e-12	1.21193e-09
gene3264	LOC107049096	---	GTPase IMAP family member 8-like	107049096	ENSGALG00000046382	2	NC_006089.5	1024016	1030305	+	18.4661	-7.65107	1.10059	-6.95176	3.60746e-12	1.85147e-09

## Sheet: Br to Fay Thermoneutral+LPS
Gene ID (from GTF)	Gene Symbol	Synonyms	Description	NCBI ID	Ensembl ID	Chromosome	Scaffold	Start (bp)	Stop (bp)	Strand	Base Mean Read Count	Log2 Fold Change (Log2FC)	Log2FC Standard Error	Test Statistic	p-value	q-value
gene4862	LOC112531863	---	uncharacterized LOC112531863	112531863	---	2	NC_006089.5	114934838	114940318	-	3.33373	20.6439	6.50334	3.17436	0.00150166	0.0283695
gene1738	LOC101752250	---	cell surface glycoprotein CD200 receptor 1-A-like	101752250	---	1	NC_006088.5	93953871	93962287	+	16.1216	7.86022	1.52163	5.16564	2.39616e-07	3.35397e-05
gene12141	LOC112532937	---	uncharacterized LOC112532937	112532937	---	8	NC_006095.5	17718906	17758653	+	4.85644	7.08511	1.55052	4.56952	4.88845e-06	0.000389987
gene464	LOC107052719	SE21Q1b	uncharacterized LOC107052719	107052719	---	1	NC_006088.5	32724391	32727006	+	1854.47	6.6378	1.99691	3.32404	0.000887224	0.0200009
gene3262	LOC112531693	---	GTPase IMAP family member 8-like	112531693	---	2	NC_006089.5	1011860	1018258	+	4.59323	6.59537	1.81636	3.6311	0.000282219	0.00914804
gene1742	LOC107055088	---	uncharacterized LOC107055088	107055088	---	1	NC_006088.5	94030012	94045987	+	4.71877	6.2729	1.69979	3.69039	0.000223909	0.00787107
gene733	HIST1H2B7L4	---	histone cluster 1H2B-VII-like 4	770267	ENSGALG00000027594	1	NC_006088.5	48174829	48175517	-	15.0777	6.25072	1.47334	4.24255	2.20991e-05	0.0013665
gene12125	LOC771247	---	UPF0462 protein C4orf33-like	771247	---	8	NC_006095.5	16892890	16912140	-	61.0786	5.70931	0.76526	7.46061	8.61223e-14	9.4716e-11
gene1741	LOC107055089	---	uncharacterized LOC107055089	107055089	---	1	NC_006088.5	93999774	94015657	+	7.45278	5.56333	1.36414	4.07825	4.53752e-05	0.00236828
gene24182	LOC107049175	---	uncharacterized LOC107049175	107049175	---	Un	NW_020110165.1	367587	375014	-	4.15872	5.55826	1.89332	2.93573	0.00332767	0.0470488
gene8291	LOC112532412	---	uncharacterized LOC112532412	112532412	ENSGALG00000042042	4	NC_006091.5	61301449	61315939	-	4.64175	5.51131	1.42601	3.86484	0.000111163	0.00478093
gene12123	VTG2	VIT2	vitellogenin 2	424533	ENSGALG00000001863	8	NC_006095.5	16869042	16889747	+	345.959	5.43608	0.587325	9.25567	2.12891e-20	8.19471e-17
gene12124	LOC107053986	---	uncharacterized LOC107053986	107053986	---	8	NC_006095.5	16888699	16889750	-	68.0614	5.28694	0.848172	6.23334	4.56602e-10	1.46465e-07
gene14844	GC1	---	photoreceptor guanylate cyclase 1	395866	---	13	NC_006100.5	510100	524411	+	7.98339	5.28217	1.64495	3.21114	0.00132212	0.025932
gene14626	LOC107054434	---	uncharacterized LOC107054434	107054434	---	12	NC_006099.5	10729827	10748315	-	13.8894	5.1392	0.860591	5.97171	2.34781e-09	6.23262e-07
gene12126	LOC101751862	---	uncharacterized LOC101751862	101751862	ENSGALG00000036249	8	NC_006095.5	16902581	16907430	+	21.6875	5.08803	1.01321	5.02169	5.12175e-07	6.30877e-05
gene16474	LOC112533595	---	uncharacterized LOC112533595	112533595	---	16	NC_006103.5	1456014	1456741	-	7.92638	4.99134	1.38075	3.61496	0.000300395	0.00950223
gene6065	LOC112532060	---	uncharacterized LOC112532060	112532060	---	3	NC_006090.5	38312964	38313910	-	3.33696	4.97923	1.55357	3.20504	0.00135046	0.0263202
gene7704	LOC101748439	---	uncharacterized LOC101748439	101748439	---	4	NC_006091.5	24910846	24921828	+	27.3656	4.86381	1.51012	3.22081	0.00127827	0.0253629
gene1423	LOC107049836	---	Ig heavy chain V-III region KOL-like	107049836	---	1	NC_006088.5	78852972	78854072	-	40.7099	4.81742	0.912828	5.27747	1.3098e-07	2.03706e-05
gene1739	LOC107055085	---	uncharacterized LOC107055085	107055085	---	1	NC_006088.5	93962767	93973206	+	35.1859	4.63919	0.846708	5.4791	4.27505e-08	7.74388e-06
gene4334	CDH20	---	cadherin 20 type 2	373927	ENSGALG00000012906	2	NC_006089.5	68583727	68927139	-	39.9402	4.63129	0.711182	6.5121	7.41058e-11	3.16946e-08
gene16573	LOC112533591	---	uncharacterized LOC112533591	112533591	---	16	NC_006103.5	2350358	2350628	+	9.24659	4.60093	0.920678	4.99733	5.8129e-07	6.99228e-05
gene10593	LOC101749984	---	uncharacterized LOC101749984	101749984	---	6	NC_006093.5	18439861	18445399	+	142.873	4.58715	0.506971	9.04816	1.45399e-19	3.73117e-16
gene21488	LOC107049370	---	uncharacterized LOC107049370	107049370	---	31	NC_028740.2	3071226	3073384	+	6.41735	4.45339	1.20079	3.70871	0.000208317	0.00737347
gene13466	LOC107054177	---	uncharacterized LOC107054177	107054177	---	10	NC_006097.5	8597861	8602749	+	43.7679	4.44451	0.597332	7.4406	1.00231e-13	1.02883e-10
gene19497	LOC101748511	---	uncharacterized LOC101748511	101748511	ENSGALG00000046120	24	NC_006111.5	5540929	5560937	+	78.9442	4.42071	0.91743	4.81858	1.44585e-06	0.000145502
gene21638	LOC107049375	---	paramyosin-like	107049375	---	31	NC_028740.2	5058532	5244404	+	4.10408	4.27615	1.35735	3.15036	0.0016307	0.0296784
gene4205	LOC107051662	---	uncharacterized LOC107051662	107051662	---	2	NC_006089.5	61714056	61749651	+	12.9945	4.05078	1.16197	3.48613	0.00049007	0.0133079
gene204	SEMA3E	---	semaphorin 3E	374089	ENSGALG00000038225	1	NC_006088.5	9659759	9790408	+	4.17137	4.03554	1.16702	3.45799	0.000544215	0.0142991
gene4172	LOC101750257	---	uncharacterized LOC101750257	101750257	---	2	NC_006089.5	59952052	60062879	+	8.41067	4.01142	1.16527	3.44249	0.000576391	0.0147176
gene7562	LOC101750610	---	uncharacterized LOC101750610	101750610	---	4	NC_006091.5	15885091	16376866	-	6.98318	4.00714	1.11998	3.57785	0.00034643	0.0105207
gene24091	LOC107050135	CHIR2D-805	uncharacterized LOC107050135	107050135	---	Un	NW_020110163.1	333642	335530	-	5.74102	3.99961	1.08774	3.67699	0.000235998	0.00811086
gene1740	HTR1F	---	5-hydroxytryptamine receptor 1F	427963	ENSGALG00000015494	1	NC_006088.5	93976211	94095818	-	16.9565	3.97549	0.723266	5.49658	3.87235e-08	7.17699e-06
gene879	SSTR3	SS3R	somatostatin receptor 3	427907	ENSGALG00000012457	1	NC_006088.5	51425934	51432847	+	51.0362	3.94994	0.775774	5.09162	3.55026e-07	4.59356e-05
gene16590	LOC107054691	---	uncharacterized LOC107054691	107054691	---	16	NC_006103.5	2402839	2412429	-	9.41453	3.86051	0.850466	4.53929	5.64446e-06	0.000436722
gene5880	LOC107052918	---	uncharacterized LOC107052918	107052918	---	3	NC_006090.5	27571363	27580933	+	3.89257	3.82862	1.18653	3.22673	0.00125213	0.0250703
gene18374	LOC107054831	---	uncharacterized LOC107054831	107054831	---	20	NC_006107.5	12570821	12599614	+	10.5467	3.76175	1.27536	2.94957	0.0031822	0.0458338
gene15388	LOC107050632	---	uncharacterized LOC107050632	107050632	---	13	NC_006100.5	19001309	19005911	+	4.39496	3.7059	1.23913	2.99073	0.00278308	0.0421763
gene23802	LOC101748608	---	uncharacterized LOC101748608	101748608	---	Z	NC_006127.5	81282111	81295311	-	7.04391	3.61842	1.04243	3.47113	0.000518271	0.0139264
gene7965	LOC112532283	---	uncharacterized LOC112532283	112532283	---	4	NC_006091.5	43744742	43759422	+	3.90283	3.60699	1.10518	3.26372	0.0010996	0.0231608
gene12288	LOC107054047	---	uncharacterized LOC107054047	107054047	---	8	NC_006095.5	22737208	22758033	+	25.2048	3.5976	0.808226	4.45123	8.53801e-06	0.000617182
gene13552	LOC101749170	---	uncharacterized LOC101749170	101749170	ENSGALG00000035438	10	NC_006097.5	12419623	12478392	+	20.7777	3.59418	0.751009	4.7858	1.70306e-06	0.00016809
gene15860	LOC107054654	---	zinc finger CCCH domain-containing protein 11A-like	107054654	---	14	NC_006101.5	14006553	14013271	+	13.5256	3.59319	1.13076	3.17769	0.00148455	0.0281845
gene20166	SYT6	---	synaptotagmin 6	428270	ENSGALG00000001968	26	NC_006113.5	3808440	3837130	-	6.59607	3.57652	0.897455	3.98518	6.74285e-05	0.00322421
gene18309	LOC107054849	---	E3 ubiquitin-protein ligase RNF182-like	107054849	---	20	NC_006107.5	10550744	10552787	+	21.36	3.54121	1.02745	3.4466	0.00056768	0.0145724
gene8685	LOC100857839	---	T-cell surface glycoprotein CD8 alpha chain-like	100857839	ENSGALG00000045876	4	NC_006091.5	85722914	85726776	-	50.4434	3.52953	0.54449	6.48226	9.03601e-11	3.66125e-08
gene19496	LOC107055039	---	uncharacterized LOC107055039	107055039	ENSGALG00000032739	24	NC_006111.5	5537815	5547487	-	10.2127	3.43191	1.08372	3.16678	0.00154138	0.028907
gene19667	LOC101751456	---	T-complex protein 1 subunit gamma-like	101751456	---	25	NC_006112.4	2077277	2087664	-	140.427	3.41404	0.621341	5.49462	3.91548e-08	7.17699e-06
gene5856	LOC107052923	---	uncharacterized LOC107052923	107052923	---	3	NC_006090.5	26385570	26390239	+	7.42936	3.38148	1.07278	3.15207	0.00162116	0.0296153
gene4049	AMPH	---	amphiphysin	420761	ENSGALG00000032958	2	NC_006089.5	49138824	49243847	-	38.6789	3.33746	0.569177	5.86365	4.52804e-09	1.08935e-06
gene24303	LOC101751245	---	uncharacterized LOC101751245	101751245	---	Un	NW_020110167.1	398693	403740	-	7.43922	3.28492	1.01205	3.24581	0.00117117	0.02414
gene532	KCNC2	---	potassium voltage-gated channel subfamily C member 2	772061	ENSGALG00000010204	1	NC_006088.5	37711495	37808713	-	27.5562	3.26944	1.07038	3.05446	0.00225464	0.0365034
gene6198	LOC107053022	---	uncharacterized LOC107053022	107053022	---	3	NC_006090.5	46015183	46031255	+	94.3094	3.24077	0.431209	7.51554	5.66746e-14	6.71246e-11
gene21622	LOC101748207	---	soluble scavenger receptor cysteine-rich domain-containing protein SSC5D-like	101748207	---	31	NC_028740.2	4780730	4783822	+	24.5181	3.22242	0.512019	6.29355	3.10287e-10	1.01649e-07
gene14081	CADNL	---	neural-cadherin-like	427547	ENSGALG00000004630	11	NC_006098.5	9802470	9851518	-	11.9488	3.18102	0.689404	4.61417	3.94678e-06	0.000337603
gene9216	LOC107053414	---	mucin-5B-like	107053414	ENSGALG00000044418	5	NC_006092.5	14892165	14918236	-	12.8624	3.14365	0.757499	4.15004	3.32411e-05	0.00188167
gene454	SLC38A4	---	solute carrier family 38 member 4	417809	ENSGALG00000009730	1	NC_006088.5	31221754	31253966	-	6.97732	3.08797	0.885299	3.48805	0.000486558	0.0132593
gene7895	GIMD1	---	GIMAP family P-loop NTPase domain containing 1	422532	ENSGALG00000010550	4	NC_006091.5	38390154	38395182	+	5.28699	3.08215	0.93428	3.29896	0.000970437	0.0212846
gene1115	LOC101747667	---	uncharacterized LOC101747667	101747667	ENSGALG00000038920	1	NC_006088.5	64752901	64773470	+	106.636	3.08075	0.429612	7.171	7.44539e-13	5.73183e-10
gene22664	MSMP	---	microseminoprotein prostate associated	769825	ENSGALG00000028118	Z	NC_006127.5	9106946	9116179	+	6.7531	3.06489	0.927038	3.30611	0.000946006	0.0208976
gene4782	NPBWR1	---	neuropeptides B and W receptor 1	421117	ENSGALG00000015261	2	NC_006089.5	110084486	110087174	+	115.282	3.05296	0.436491	6.99433	2.66536e-12	1.78428e-09
gene13553	TMC3	---	transmembrane channel like 3	415470	ENSGALG00000006376	10	NC_006097.5	12490099	12542720	+	16.8213	3.04468	0.548466	5.55127	2.83604e-08	5.59827e-06
gene2562	LMO7	---	LIM domain 7	418815	ENSGALG00000016920	1	NC_006088.5	156241202	156370180	-	366.861	3.01476	0.397343	7.5873	3.26644e-14	5.02934e-11
gene18077	MATN4	---	matrilin 4	428140	ENSGALG00000004028	20	NC_006107.5	5155013	5168757	+	29.7499	3.00019	0.637508	4.70612	2.52482e-06	0.000231397
gene6099	LOC101750503	---	uncharacterized LOC101750503	101750503	---	3	NC_006090.5	40197457	40246526	-	29.507	2.96432	0.50344	5.88814	3.90566e-09	9.69927e-07
gene5404	LOC107052843	---	uncharacterized LOC107052843	107052843	---	3	NC_006090.5	2760387	2769096	+	18.0294	2.9583	0.984369	3.00527	0.00265342	0.0406515
gene1427	LOC107049069	---	trypsin I-P38-like	107049069	---	1	NC_006088.5	78896753	78900275	+	11.9609	2.95325	0.722437	4.0879	4.35287e-05	0.00231907
gene23036	FREM1	---	FRAS1 related extracellular matrix 1	427355	ENSGALG00000005426	Z	NC_006127.5	31714070	31784529	-	259.902	2.94673	0.338536	8.70432	3.19482e-18	7.02723e-15
gene8705	LOC422924	---	T-cell surface glycoprotein CD8 alpha chain-like	422924	ENSGALG00000045786	4	NC_006091.5	85896231	85902680	-	13.2193	2.94449	0.732215	4.02135	5.78666e-05	0.00289276
gene5806	LOC107052940	---	uncharacterized LOC107052940	107052940	---	3	NC_006090.5	23048676	23068009	+	19.6945	2.93348	0.99506	2.94804	0.00319795	0.0460176
gene9589	FSIP1	---	fibrous sheath interacting protein 1	423286	ENSGALG00000009624	5	NC_006092.5	29755087	29831053	+	7.39451	2.91528	0.732964	3.97739	6.96768e-05	0.00330097
gene2448	LOC107050476	---	uncharacterized LOC107050476	107050476	ENSGALG00000045075	1	NC_006088.5	142895744	142899760	-	15.2656	2.90208	0.682328	4.2532	2.10742e-05	0.00131368
gene13465	UNC13C	---	unc-13 homolog C	415413	ENSGALG00000035935	10	NC_006097.5	8591757	8708900	-	74.3187	2.89964	0.588927	4.92359	8.49704e-07	9.48036e-05
gene3971	LOC101751579	---	uncharacterized LOC101751579	101751579	---	2	NC_006089.5	44925574	45077378	+	74.4943	2.86385	0.821037	3.48809	0.000486493	0.0132593
gene13644	LOC112533186	---	uncharacterized LOC112533186	112533186	---	10	NC_006097.5	16871850	16887786	+	6.78516	2.85948	0.898423	3.18278	0.00145867	0.027796
gene3707	LOC112531701	---	uncharacterized LOC112531701	112531701	---	2	NC_006089.5	30436836	30446236	+	60.3675	2.83729	0.417327	6.79874	1.05541e-11	5.80363e-09
gene6052	LOC112532178	---	uncharacterized LOC112532178	112532178	---	3	NC_006090.5	38009785	38016353	+	6.83213	2.83534	0.783803	3.61741	0.000297563	0.00946608
gene6194	FNDC1	---	fibronectin type III domain containing 1	421589	ENSGALG00000011663	3	NC_006090.5	45889772	45956288	-	488.552	2.82524	0.380908	7.41712	1.19696e-13	1.15185e-10
gene4718	LOC107052004	---	uncharacterized LOC107052004	107052004	---	2	NC_006089.5	104980301	104990439	-	4.85717	2.79162	0.903817	3.0887	0.00201032	0.0337082
gene16476	LOC107050751	---	scavenger receptor cysteine-rich type 1 protein M130-like	107050751	ENSGALG00000043900	16	NC_006103.5	1458442	1461260	-	17.568	2.78218	0.607172	4.5822	4.60116e-06	0.000370912
gene2714	LOC107051698	---	uncharacterized LOC107051698	107051698	---	1	NC_006088.5	171465734	171477945	-	52.6435	2.7478	0.4357	6.30663	2.85174e-10	9.75739e-08
gene5910	MDGA1	---	MAM domain containing glycosylphosphatidylinositol anchor 1	421431	ENSGALG00000010145	3	NC_006090.5	30048618	30194086	+	26.5469	2.71065	0.878808	3.08447	0.00203918	0.033943
gene5519	KCNK12	---	potassium two pore domain channel subfamily K member 12	428554	ENSGALG00000008960	3	NC_006090.5	9296497	9323989	-	79.4371	2.6984	0.449713	6.00028	1.96979e-09	5.51433e-07
gene4239	GCNT2	---	glucosaminyl (N-acetyl) transferase 2 I-branching enzyme (I blood group)	428479	ENSGALG00000012773	2	NC_006089.5	63255945	63271687	-	46.3029	2.6895	0.584318	4.6028	4.16855e-06	0.000348822
gene6524	NR2E1	TLX	nuclear receptor subfamily 2 group E member 1	396082	ENSGALG00000015305	3	NC_006090.5	67490377	67505356	-	5.97932	2.67441	0.750676	3.56266	0.000367111	0.010912
gene8686	LOC101752184	---	T-cell surface glycoprotein CD8 alpha chain-like	101752184	ENSGALG00000044755	4	NC_006091.5	85733489	85737734	-	17.4591	2.67104	0.800862	3.3352	0.000852377	0.019443
gene8683	LOC107053306	---	T-cell surface glycoprotein CD8 alpha chain-like	107053306	ENSGALG00000046567	4	NC_006091.5	85705698	85709894	-	10.118	2.66072	0.774942	3.43344	0.000595974	0.015043
gene7819	C4H4ORF33	---	chromosome 4 C4orf33 homolog	422485	ENSGALG00000010108	4	NC_006091.5	34021275	34025737	-	542.929	2.64725	0.216404	12.2329	2.0737e-34	3.19288e-30
gene7701	SPOCK3	---	SPARC (osteonectin) cwcv and kazal like domains proteoglycan 3	422425	ENSGALG00000009568	4	NC_006091.5	24519906	24690997	-	9.93637	2.62607	0.830318	3.16273	0.00156299	0.0291348
gene21653	LOC107049156	---	pyrin-like	107049156	ENSGALG00000044434	31	NC_028740.2	5395721	5403870	-	5.74566	2.59947	0.774465	3.35647	0.000789447	0.0184728
gene10592	LOC107053667	---	uncharacterized LOC107053667	107053667	---	6	NC_006093.5	18422690	18436023	+	15.8459	2.57997	0.655135	3.93808	8.21377e-05	0.00377515
gene5931	LOC101750125	---	uncharacterized LOC101750125	101750125	ENSGALG00000010288	3	NC_006090.5	30521784	30549881	+	10.2863	2.56487	0.612684	4.18629	2.83546e-05	0.00167045
gene4227	LOC107051666	---	uncharacterized LOC107051666	107051666	---	2	NC_006089.5	62894171	62916063	-	6.90654	2.54616	0.82412	3.08955	0.00200463	0.0336677
gene16360	CABP7	---	calcium binding protein 7	770960	ENSGALG00000040463	15	NC_006102.5	11334606	11339924	-	24.0433	2.5405	0.591581	4.29442	1.75151e-05	0.00110525
gene4115	TPPP	---	tubulin polymerization promoting protein	420800	ENSGALG00000042784	2	NC_006089.5	55608482	55665921	+	169.315	2.53749	0.571758	4.43804	9.07797e-06	0.000653147
gene10270	OGDHL	---	oxoglutarate dehydrogenase like	423618	ENSGALG00000002266	6	NC_006093.5	3581698	3636332	+	14.2055	2.53741	0.676266	3.75208	0.000175371	0.00663437
gene949	LOC107049021	---	uncharacterized LOC107049021	107049021	---	1	NC_006088.5	54566626	54581232	-	7.27075	2.52798	0.781655	3.23414	0.00122011	0.02469
gene4036	LOC112531735	---	Ig kappa chain V region 120-like	112531735	---	2	NC_006089.5	49078359	49078928	-	12.2433	2.4668	0.721083	3.42097	0.00062399	0.0155967
gene11703	RPRML	---	reprimo like	419946	ENSGALG00000042256	7	NC_006094.5	35627456	35627955	-	21.5847	2.45729	0.771516	3.18501	0.00144749	0.0276857
gene11174	LOC107053801	---	uncharacterized LOC107053801	107053801	---	7	NC_006094.5	8173610	8218641	+	26.7426	2.43936	0.626534	3.89343	9.88384e-05	0.00441106
gene14449	LOC107054365	---	uncharacterized LOC107054365	107054365	---	12	NC_006099.5	3297060	3301660	+	38.3499	2.42461	0.710183	3.41407	0.00064001	0.0158009
gene11019	MSTN	GDF-8, GDF8	myostatin	373964	ENSGALG00000039458	7	NC_006094.5	252348	257840	+	18.0261	2.39943	0.778591	3.08176	0.00205783	0.0341427
gene18143	HRH3	---	histamine receptor H3	428147	ENSGALG00000005170	20	NC_006107.5	7771311	7778353	-	89.9289	2.33625	0.499691	4.67538	2.93411e-06	0.00026419
gene1397	FAM131B	---	family with sequence similarity 131 member B	768450	ENSGALG00000014689	1	NC_006088.5	78212568	78261294	+	381.634	2.30328	0.342725	6.72051	1.81087e-11	9.29397e-09
gene16457	DMBT1L1	---	deleted in malignant brain tumors 1 protein-like 1	101750817	---	16	NC_006103.5	1235415	1238643	+	9.78466	2.26163	0.777349	2.90941	0.00362109	0.0493835
gene7431	LOC112532332	---	uncharacterized LOC112532332	112532332	---	4	NC_006091.5	9926173	9955793	-	10.5912	2.25954	0.627376	3.60157	0.000316297	0.00987836
gene9563	LOC112532528	---	uncharacterized LOC112532528	112532528	---	5	NC_006092.5	28752938	28760674	+	43.5096	2.25847	0.50596	4.46372	8.05476e-06	0.000587768
gene14542	LOC107054447	---	uncharacterized LOC107054447	107054447	---	12	NC_006099.5	6689890	6711849	+	27.8348	2.25671	0.747807	3.01777	0.00254644	0.0396036
gene14123	LOC415787	---	fatty acyl-CoA hydrolase precursor medium chain-like	415787	ENSGALG00000038923	11	NC_006098.5	11180963	11193928	-	56.3326	2.25199	0.348955	6.45353	1.09272e-10	4.31399e-08
gene23441	XRCC4	---	X-ray repair cross complementing 4	427325	ENSGALG00000015620	Z	NC_006127.5	62992664	63173455	-	387.952	2.23662	0.342086	6.53816	6.22787e-11	2.73973e-08
gene8390	LOC107053239	---	uncharacterized LOC107053239	107053239	---	4	NC_006091.5	66820996	66829492	-	6.59162	2.23282	0.712645	3.13314	0.00172946	0.0305351
gene5866	LOC112532217	---	uncharacterized LOC112532217	112532217	---	3	NC_006090.5	26989435	27050721	+	54.1155	2.22893	0.506537	4.40033	1.08086e-05	0.000756456
gene5978	LOC100858777	---	rhodopsin GQ-coupled-like	100858777	ENSGALG00000027624	3	NC_006090.5	32320849	32347817	-	10.3458	2.22865	0.57949	3.84588	0.000120121	0.00507202
gene9967	KIF26A	---	kinesin family member 26A	423489	ENSGALG00000011581	5	NC_006092.5	50898770	50998831	+	598.159	2.2281	0.413584	5.3873	7.15222e-08	1.23733e-05
gene3511	ENKUR	C2H10ORF63	enkurin TRPC channel interacting protein	420498	ENSGALG00000007680	2	NC_006089.5	16731138	16740294	+	14.8267	2.22778	0.621711	3.5833	0.000339284	0.0103856
gene13381	ACSBG1	BG1	acyl-CoA synthetase bubblegum family member 1	415361	ENSGALG00000003286	10	NC_006097.5	4194625	4229245	+	38.45	2.2263	0.585897	3.79982	0.000144803	0.00582123
gene1801	JAM2	---	junctional adhesion molecule 2	418476	ENSGALG00000015746	1	NC_006088.5	103822635	103856297	+	342.569	2.19677	0.302223	7.26872	3.62918e-13	3.08507e-10
gene4972	IMPA1	---	inositol monophosphatase 1	420199	ENSGALG00000034487	2	NC_006089.5	121389228	121401030	-	2922.8	2.17985	0.307497	7.08902	1.3506e-12	9.9025e-10
gene1398	LOC107054541	---	uncharacterized LOC107054541	107054541	---	1	NC_006088.5	78226804	78231297	-	60.1389	2.14677	0.314544	6.82503	8.79068e-12	5.01296e-09
gene5035	LOC414835	---	cHz-cadherin	414835	ENSGALG00000033089	2	NC_006089.5	126201777	126249870	+	9.69668	2.11375	0.648462	3.25963	0.00111557	0.0233694
gene17654	SRCRB4D	---	scavenger receptor cysteine rich domain containing group B (4 domains)	771260	ENSGALG00000001917	19	NC_006106.5	4370590	4376972	+	6.72917	2.10198	0.719647	2.92084	0.00349085	0.0483133
gene6622	CFAP206	C3H6ORF165	cilia and flagella associated protein 206	421824	ENSGALG00000015810	3	NC_006090.5	76468358	76482815	-	10.2058	2.10017	0.658127	3.19114	0.00141714	0.0272406
gene5049	CPQ	PGCP	carboxypeptidase Q	420238	ENSGALG00000030866	2	NC_006089.5	126884501	127048760	+	27.4629	2.08218	0.510018	4.08256	4.45429e-05	0.00235316
gene1719	LOC107055062	---	uncharacterized LOC107055062	107055062	ENSGALG00000034731	1	NC_006088.5	93382620	93404403	+	29.4976	2.07575	0.577629	3.59357	0.000326182	0.0101254
gene5752	SPATA17	---	spermatogenesis associated 17	421354	ENSGALG00000009616	3	NC_006090.5	19747670	19838153	-	10.5863	2.07252	0.564549	3.67111	0.000241504	0.00828159
gene4927	GDAP1	---	ganglioside induced differentiation associated protein 1	420191	ENSGALG00000042798	2	NC_006089.5	118205231	118215545	+	12.9136	2.07027	0.600106	3.44984	0.000560924	0.014509
gene5826	LOC101749719	---	uncharacterized LOC101749719	101749719	---	3	NC_006090.5	24570766	24695278	+	12.8576	2.05468	0.695453	2.95445	0.00313224	0.0454544
gene10871	LOC107053729	---	uncharacterized LOC107053729	107053729	ENSGALG00000035332	6	NC_006093.5	30164001	30167033	+	32.3447	2.05071	0.398108	5.15113	2.58919e-07	3.52794e-05
gene10802	CFAP58	C6H10ORF80, CCDC147	cilia and flagella associated protein 58	423882	ENSGALG00000008417	6	NC_006093.5	25237368	25297331	+	9.22378	2.04657	0.594787	3.44085	0.000579898	0.0147826
gene18482	CFAP74	C21H1ORF222	cilia and flagella associated protein 74	419400	ENSGALG00000001288	21	NC_006108.5	1869965	1907127	+	12.5625	2.04465	0.533578	3.83196	0.000127124	0.00529007
gene1533	DRD3	D3	dopamine receptor D3	770757	ENSGALG00000015117	1	NC_006088.5	83742971	83756067	+	9.42003	2.03345	0.647558	3.14019	0.0016884	0.0302097
gene1399	CLCN1	---	chloride voltage-gated channel 1	427949	ENSGALG00000014695	1	NC_006088.5	78261760	78334112	-	482.874	2.01941	0.27322	7.39115	1.45568e-13	1.31842e-10
gene20311	LOC112530372	---	Ig heavy chain V region C3-like	112530372	---	27	NC_006114.5	2613558	2614583	-	37.355	2.00784	0.501252	4.00565	6.18463e-05	0.00301344
gene11063	ERBB4	---	erb-b2 receptor tyrosine kinase 4	395671	ENSGALG00000003126	7	NC_006094.5	3081442	3573042	-	192.077	2.00664	0.410621	4.88684	1.02468e-06	0.000111106
gene15346	GDF9	GDF-9	growth differentiation factor 9	404533	ENSGALG00000028407	13	NC_006100.5	17770476	17773182	+	186.764	1.99981	0.385537	5.18708	2.13615e-07	3.0454e-05
gene3142	LOC107052466	---	NAD--arginine ADP-ribosyltransferase 1-like	107052466	ENSGALG00000039054	1	NC_006088.5	197023913	197028281	+	142.649	1.9926	0.400719	4.97255	6.60776e-07	7.82613e-05
gene22257	LOC107051159	---	leucine-rich repeat extensin-like protein 3	107051159	---	33	NC_008465.4	6232509	6239501	+	45.0576	1.99241	0.569581	3.49804	0.000468694	0.012956
gene22785	LOC107051941	---	uncharacterized LOC107051941	107051941	---	Z	NC_006127.5	16418185	16452526	-	934.043	1.98232	0.330677	5.99473	2.03823e-09	5.59997e-07
gene20080	LOC419830	---	uncharacterized LOC419830	419830	ENSGALG00000044191	26	NC_006113.5	2104557	2111224	-	19.6912	1.97654	0.484069	4.08317	4.44254e-05	0.00235316
gene4048	LOC776593	---	T-cell receptor gamma chain V region PT-gamma-1/2-like	776593	ENSGALG00000045639	2	NC_006089.5	49130494	49134690	-	276.97	1.96379	0.425342	4.61697	3.8939e-06	0.000336823
gene10087	LOC112532494	---	uncharacterized LOC112532494	112532494	---	5	NC_006092.5	55728546	55730687	+	13.1903	1.9497	0.61251	3.18313	0.00145693	0.027796
gene8836	LOC107049884	---	uncharacterized LOC107049884	107049884	---	4	NC_006091.5	91149109	91150737	-	18.6662	1.9486	0.595141	3.27418	0.00105969	0.022536
gene13187	LOC425049	TUBA3D	tubulin alpha-3 chain-like	425049	ENSGALG00000006241	9	NC_006096.5	24085072	24091646	-	40.7629	1.93812	0.578808	3.34847	0.000812587	0.0187577
gene6581	KLHL32	---	kelch like family member 32	421801	ENSGALG00000015517	3	NC_006090.5	72530452	72643542	-	8.06483	1.93609	0.558324	3.46768	0.00052497	0.0139361
gene1266	LOC112530138	---	uncharacterized LOC112530138	112530138	---	1	NC_006088.5	73515582	73518215	+	15.0273	1.92973	0.500286	3.85725	0.00011467	0.00487729
gene5419	FBLN7	---	fibulin 7	421229	ENSGALG00000046358	3	NC_006090.5	3223813	3229644	+	108.658	1.92917	0.328185	5.87829	4.1452e-09	1.01307e-06
gene16475	LOC107050752	---	uncharacterized LOC107050752	107050752	---	16	NC_006103.5	1456948	1458439	-	21.7535	1.92262	0.496134	3.87519	0.00010654	0.00468683
gene12121	SSX2IP	LCG	SSX family member 2 interacting protein	424532	ENSGALG00000008763	8	NC_006095.5	16844745	16864563	+	106.786	1.91994	0.279995	6.85707	7.02869e-12	4.32883e-09
gene20297	LOC112530389	---	uncharacterized LOC112530389	112530389	---	27	NC_006114.5	2397920	2403700	-	20.9056	1.90397	0.436367	4.36322	1.28162e-05	0.000865484
gene2910	MMP27	---	matrix metallopeptidase 27	395850	ENSGALG00000019060	1	NC_006088.5	183804798	183812264	+	25.9746	1.89825	0.432395	4.39008	1.1331e-05	0.000778853
gene21677	LOC107049467	---	uncharacterized LOC107049467	107049467	---	31	NC_028740.2	5584669	5604694	-	30.6498	1.89697	0.523326	3.62484	0.000289139	0.00927475
gene20384	LOC107057532	---	uncharacterized LOC107057532	107057532	---	27	NC_006114.5	3117428	3121014	-	13.637	1.89445	0.585979	3.23297	0.00122512	0.02469
gene6023	PLD5	---	phospholipase D family member 5	421501	ENSGALG00000010737	3	NC_006090.5	35569959	35743863	+	35.0581	1.87689	0.403518	4.65132	3.29821e-06	0.000290186
gene6026	LOC112532110	---	uncharacterized LOC112532110	112532110	---	3	NC_006090.5	35740404	35746832	-	29.3035	1.8694	0.366395	5.10214	3.35839e-07	4.41959e-05
gene20079	KLHDC8A	---	kelch domain containing 8A	419829	ENSGALG00000000684	26	NC_006113.5	2087356	2099662	-	132.985	1.86609	0.467863	3.98855	6.6479e-05	0.00318871
gene14572	ASB14	---	ankyrin repeat and SOCS box containing 14	416003	ENSGALG00000005537	12	NC_006099.5	9033393	9047358	-	21.1623	1.86174	0.533192	3.49169	0.000479979	0.0131265
gene945	LOC112533513	---	uncharacterized LOC112533513	112533513	---	1	NC_006088.5	54317259	54318988	-	11.8773	1.85946	0.529444	3.51209	0.000444599	0.0126301
gene11018	C7H2ORF88	C7H2ORF88	chromosome 2 open reading frame 88	100857703	ENSGALG00000033017	7	NC_006094.5	224727	252487	-	264.068	1.85836	0.368079	5.0488	4.44592e-07	5.56535e-05
gene7939	LOC107051751	---	uncharacterized LOC107051751	107051751	---	4	NC_006091.5	40040435	40052377	+	17.2267	1.85688	0.593304	3.12973	0.00174967	0.030753
gene5509	TOGARAM2	FAM179A	TOG array regulator of axonemal microtubules 2	421296	ENSGALG00000008998	3	NC_006090.5	9164052	9213824	-	11.0519	1.85302	0.589501	3.14338	0.0016701	0.0300054
gene4275	LOC112531764	---	uncharacterized LOC112531764	112531764	---	2	NC_006089.5	65690487	65834624	-	10.7215	1.84845	0.628015	2.94332	0.00324715	0.0463974
gene1856	LOC101748003	---	uncharacterized LOC101748003	101748003	---	1	NC_006088.5	107111829	107135119	+	20.6259	1.83906	0.57047	3.22376	0.00126521	0.0252336
gene15442	LOC107054575	---	uncharacterized LOC107054575	107054575	---	14	NC_006101.5	1560887	1582100	+	30.6855	1.83305	0.609255	3.00867	0.00262396	0.0404416
gene9135	INSC	---	INSC spindle orientation adaptor protein	423067	ENSGALG00000032558	5	NC_006092.5	10817902	10937259	+	17.5534	1.83007	0.596318	3.06894	0.00214817	0.0354127
gene9365	LOC107053462	---	uncharacterized LOC107053462	107053462	---	5	NC_006092.5	19318878	19328471	+	29.0855	1.81665	0.487292	3.72805	0.000192969	0.00710801
gene876	ELFN2	LRRC62	extracellular leucine rich repeat and fibronectin type III domain containing 2	427906	ENSGALG00000012446	1	NC_006088.5	51286507	51341743	+	133.834	1.79658	0.555003	3.23707	0.00120763	0.0245786
gene19143	EPHA10	---	EPH receptor A10	428219	ENSGALG00000001912	23	NC_006110.5	3747348	3781348	+	37.0736	1.79126	0.584639	3.06387	0.00218491	0.0357117
gene18132	SYCP2	---	synaptonemal complex protein 2	419219	ENSGALG00000045232	20	NC_006107.5	6834329	6853722	-	25.5451	1.77045	0.383643	4.61484	3.93398e-06	0.000337603
gene16016	PIWIL1	PIWI	piwi like RNA-mediated gene silencing 1	416804	ENSGALG00000002645	15	NC_006102.5	3606157	3703287	-	13.4662	1.76244	0.588878	2.99289	0.00276352	0.0420238
gene11284	PDE1A	---	phosphodiesterase 1A	424116	ENSGALG00000008885	7	NC_006094.5	13916604	14102810	+	191.793	1.75315	0.274399	6.38907	1.66896e-10	6.26754e-08
gene1718	LOC107055061	---	uncharacterized LOC107055061	107055061	ENSGALG00000036367	1	NC_006088.5	93373127	93375278	+	49.8777	1.74052	0.485107	3.58791	0.000333339	0.0102443
gene8054	LOC112532365	---	uncharacterized LOC112532365	112532365	---	4	NC_006091.5	47148064	47168040	-	49.4419	1.71758	0.494011	3.4768	0.000507432	0.0137047
gene1433	LOC107055482	---	trypsin I-P38-like	107055482	---	1	NC_006088.5	78934106	78958636	+	80.4216	1.71291	0.389705	4.39541	1.10566e-05	0.000766839
gene4033	LOC112531731	---	Ig kappa chain V-VI region NQ5-61.1.2-like	112531731	---	2	NC_006089.5	49065694	49066859	-	190.506	1.70097	0.339767	5.00629	5.54892e-07	6.7273e-05
gene20669	ZPBP2	---	zona pellucida binding protein 2	404532	ENSGALG00000013484	27	NC_006114.5	7092628	7098535	+	27.0076	1.69161	0.491054	3.44486	0.000571353	0.0146375
gene19145	LOC107055026	---	uncharacterized LOC107055026	107055026	---	23	NC_006110.5	3800440	3814392	+	69.8429	1.6908	0.491677	3.43883	0.000584233	0.014844
gene533	CAPS2	---	calcyphosine 2	417859	ENSGALG00000010208	1	NC_006088.5	37818227	37854189	-	13.5825	1.68674	0.549222	3.07115	0.00213235	0.0352275
gene9653	COCH	---	cochlin	395779	ENSGALG00000009920	5	NC_006092.5	34450562	34468986	+	9.68586	1.68133	0.568198	2.95906	0.00308583	0.0450858
gene20345	LOC112530368	---	T cell receptor alpha variable 4-like	112530368	---	27	NC_006114.5	2845945	2847258	-	26.3681	1.68043	0.492659	3.41095	0.000647378	0.0159483
gene16426	LOC431499	---	coiled-coil domain-containing protein 81	431499	---	16	NC_006103.5	848168	854660	+	71.7285	1.64553	0.319239	5.15455	2.54241e-07	3.49513e-05
gene483	WIF1	---	WNT inhibitory factor 1	417831	ENSGALG00000039209	1	NC_006088.5	34002232	34044011	-	12.46	1.64243	0.554065	2.96433	0.00303347	0.0448336
gene17611	LOC101747302	---	uncharacterized LOC101747302	101747302	ENSGALG00000032816	19	NC_006106.5	2983671	2998392	-	70.1827	1.64136	0.315936	5.19522	2.04479e-07	2.97016e-05
gene153	LOC419112	---	transmembrane protein 110-like	419112	ENSGALG00000029446	1	NC_006088.5	4688854	4719043	+	136.307	1.63073	0.350927	4.64691	3.36937e-06	0.000294763
gene2122	PPEF1	---	protein phosphatase with EF-hand domain 1	427999	ENSGALG00000016522	1	NC_006088.5	121862318	121891752	-	35.9618	1.61738	0.354577	4.56143	5.08056e-06	0.000399109
gene14338	LOC107050006	---	uncharacterized LOC107050006	107050006	---	12	NC_006099.5	332908	340405	+	30.5738	1.6173	0.46699	3.46324	0.000533706	0.0140951
gene15034	LOC107054505	---	uncharacterized LOC107054505	107054505	---	13	NC_006100.5	7437009	7439583	+	21.9759	1.61696	0.416561	3.88168	0.000103737	0.00460299
gene7941	LOC107051752	---	uncharacterized LOC107051752	107051752	---	4	NC_006091.5	40070827	40080040	+	24.4631	1.60798	0.547307	2.93798	0.00330357	0.0469235
gene2754	SMAD9	SMAD8	SMAD family member 9	395543	ENSGALG00000017050	1	NC_006088.5	173744731	173786052	+	19.6734	1.60747	0.550474	2.92017	0.00349845	0.0483133
gene2125	CDKL5	---	cyclin dependent kinase like 5	428001	ENSGALG00000016529	1	NC_006088.5	121916980	122042524	-	116.215	1.58638	0.303981	5.21867	1.80209e-07	2.66797e-05
gene1947	VTCN1L	---	V-set domain containing T cell activation inhibitor 1-like	418554	ENSGALG00000045925	1	NC_006088.5	111663862	111693795	-	1179.77	1.58587	0.226057	7.01533	2.29413e-12	1.60558e-09
gene4045	LOC112529967	---	Ig kappa chain V-VI region NQ2-6.1-like	112529967	---	2	NC_006089.5	49115707	49116376	-	205.134	1.58543	0.417789	3.7948	0.000147762	0.005894
gene17659	STYXL1	DUSP24	serine/threonine/tyrosine interacting like 1	417518	ENSGALG00000001963	19	NC_006106.5	4442783	4452783	+	62.5925	1.58491	0.327029	4.84641	1.25715e-06	0.000130786
gene13458	PYGO1	---	pygopus family PHD finger 1	415408	ENSGALG00000004369	10	NC_006097.5	8377205	8386025	+	105.705	1.58098	0.432783	3.65305	0.000259141	0.00865509
gene1436	LOC107054572	---	trypsin I-P1-like	107054572	ENSGALG00000034771	1	NC_006088.5	78952328	78954472	+	29.3567	1.57314	0.468524	3.35764	0.0007861	0.0184225
gene20294	LOC101748259	---	uncharacterized LOC101748259	101748259	ENSGALG00000043654	27	NC_006114.5	2358036	2375618	-	12963.2	1.56972	0.38201	4.10912	3.97176e-05	0.00215328
gene9176	DDTNFR23	---	death domain-containing tumor necrosis factor receptor superfamily member 23	378902	ENSGALG00000006407	5	NC_006092.5	13256032	13263349	+	94.1247	1.5637	0.38307	4.08202	4.46452e-05	0.00235316
gene11389	RDH7L	---	retinol dehydrogenase 7-like	772005	ENSGALG00000042928	7	NC_006094.5	18843805	18885049	-	21.8609	1.56137	0.365499	4.27189	1.9382e-05	0.00121311
gene6330	LOC421690	---	vacuolar protein 8-like	421690	ENSGALG00000013912	3	NC_006090.5	55256527	55284143	-	9.3722	1.55387	0.518252	2.99829	0.00271503	0.0415127
gene6284	LOC107053008	---	uncharacterized LOC107053008	107053008	---	3	NC_006090.5	52238263	52242817	+	20.1299	1.55359	0.442529	3.51071	0.000446917	0.0126492
gene20215	LOC107055181	---	uncharacterized LOC107055181	107055181	---	26	NC_006113.5	4706648	4710490	-	14.3355	1.54557	0.483205	3.19858	0.00138104	0.0267471
gene8684	LOC100857817	---	T-cell surface glycoprotein CD8 alpha chain-like	100857817	ENSGALG00000045344	4	NC_006091.5	85715854	85720346	-	18.5153	1.54365	0.440452	3.5047	0.000457131	0.0128087
gene8153	LOC101749752	---	uncharacterized LOC101749752	101749752	ENSGALG00000039688	4	NC_006091.5	53104567	53143636	-	80.201	1.53999	0.448496	3.43368	0.000595454	0.015043
gene12804	DNER	---	delta/notch like EGF repeat containing	424786	ENSGALG00000002958	9	NC_006096.5	10091505	10198406	-	31.3072	1.53668	0.369176	4.16247	3.14825e-05	0.00179549
gene20310	TCRA	---	T-cell receptor V alpha	426841	ENSGALG00000043945	27	NC_006114.5	2606363	2612599	-	22.3469	1.49745	0.426628	3.50996	0.000448178	0.0126616
gene17058	LOC107052229	---	uncharacterized LOC107052229	107052229	---	17	NC_006104.5	9820038	9824090	-	117.578	1.48508	0.396221	3.7481	0.000178177	0.00668624
gene7754	CLGN	---	calmegin	422447	ENSGALG00000009826	4	NC_006091.5	29629212	29647594	-	1324.48	1.4815	0.216041	6.85751	7.00696e-12	4.32883e-09
gene3916	CCR8L	CCR8, CCR8-L	C-C chemokine receptor 8 like	776400	ENSGALG00000011734	2	NC_006089.5	42653428	42658449	-	76.3381	1.47668	0.352788	4.18573	2.84249e-05	0.00167045
gene9454	PPP1R14D	---	protein phosphatase 1 regulatory inhibitor subunit 14D	423205	ENSGALG00000024469	5	NC_006092.5	24464003	24473945	-	17.0064	1.47287	0.417995	3.52364	0.000425654	0.012273
gene14546	WNK2	---	WNK lysine deficient protein kinase 2	415984	ENSGALG00000038850	12	NC_006099.5	6868638	6975400	-	343.77	1.46841	0.473398	3.10185	0.00192317	0.0327919
gene16445	LOC107050798	---	uncharacterized LOC107050798	107050798	---	16	NC_006103.5	1108728	1190464	+	73.4477	1.44917	0.315885	4.58764	4.48294e-06	0.000365206
gene20094	CTSE	---	cathepsin E	771791	ENSGALG00000000786	26	NC_006113.5	2355480	2359680	-	25.7263	1.44558	0.448264	3.22483	0.00126046	0.0252043
gene4070	HECW1	---	HECT C2 and WW domain containing E3 ubiquitin protein ligase 1	420774	ENSGALG00000037193	2	NC_006089.5	51254034	51490083	+	1535.9	1.44057	0.372466	3.86765	0.000109889	0.00477955
gene17157	FN3K	---	fructosamine 3 kinase	417335	ENSGALG00000001531	18	NC_006105.5	3342103	3350109	-	45.317	1.43861	0.329965	4.3599	1.30122e-05	0.000874884
gene4508	TMEFF1	---	transmembrane protein with EGF-like and two follistatin-like domains 1	420985	ENSGALG00000013212	2	NC_006089.5	88618115	88737597	+	41.1716	1.43832	0.460448	3.12374	0.00178569	0.0311021
gene20355	LOC112530365	---	uncharacterized LOC112530365	112530365	---	27	NC_006114.5	2932911	2934634	-	41.9074	1.43245	0.471157	3.04029	0.00236353	0.0379075
gene2786	LOC112531576	---	translation initiation factor IF-2-like	112531576	---	1	NC_006088.5	176473079	176491472	-	171.748	1.43074	0.414668	3.45033	0.000559904	0.014509
gene11067	LOC107053787	---	uncharacterized LOC107053787	107053787	ENSGALG00000038583	7	NC_006094.5	3763152	3787562	+	153.105	1.42947	0.370071	3.86268	0.000112148	0.00480986
gene20884	FUT6	FUT3, FUT5, fut	fucosyltransferase 6	428341	ENSGALG00000001806	28	NC_006115.5	1613261	1620431	+	17.0884	1.4261	0.455388	3.1316	0.00173854	0.0306273
gene11210	SGO2	SGOL2	shugoshin 2	424070	ENSGALG00000029851	7	NC_006094.5	11182569	11193974	+	52.4375	1.41776	0.396691	3.57396	0.000351616	0.0105826
gene12344	DIO1	---	iodothyronine deiodinase 1	395940	ENSGALG00000010736	8	NC_006095.5	25457802	25462625	+	59.5101	1.41321	0.287016	4.92382	8.48702e-07	9.48036e-05
gene1434	LOC112530243	---	T cell receptor alpha variable 20-like	112530243	---	1	NC_006088.5	78940829	78942837	-	41.9304	1.41089	0.324121	4.35298	1.34297e-05	0.000895141
gene20177	TSHB	TSH-B	thyroid stimulating hormone beta	395937	ENSGALG00000002550	26	NC_006113.5	3966715	3987181	+	43.439	1.39667	0.363852	3.83857	0.000123752	0.00517775
gene13429	LRRC49	---	leucine rich repeat containing 49	415393	ENSGALG00000004059	10	NC_006097.5	6706568	6753367	+	31.7231	1.38935	0.358516	3.87529	0.000106499	0.00468683
gene9856	UNC79	---	unc-79 homolog NALCN channel complex subunit	423426	ENSGALG00000010874	5	NC_006092.5	45340502	45436176	+	275.538	1.38789	0.338405	4.10126	4.10908e-05	0.00221215
gene2988	RAB38	---	RAB38 member RAS oncogene family	428095	ENSGALG00000028018	1	NC_006088.5	189571402	189599103	+	24.6945	1.38191	0.3597	3.84183	0.00012212	0.00512339
gene12875	FCGBP	---	Fc fragment of IgG binding protein	424904	ENSGALG00000041392	9	NC_006096.5	13308240	13380774	-	45.7191	1.37992	0.380973	3.62211	0.000292214	0.00933447
gene1542	GPR15	---	G protein-coupled receptor 15	427956	ENSGALG00000015133	1	NC_006088.5	84316430	84318333	+	82.5939	1.37753	0.313001	4.40103	1.07737e-05	0.000756456
gene13198	MANBAL7	---	mannosidase beta A lysosomal-like 7	107049470	ENSGALG00000042519	10	NC_006097.5	725053	734867	+	248.879	1.37299	0.278538	4.92926	8.25425e-07	9.3449e-05
gene1850	CRYZL1	---	crystallin zeta like 1	418505	ENSGALG00000029670	1	NC_006088.5	106782689	106803446	-	232.163	1.3635	0.275118	4.95604	7.19444e-07	8.26663e-05
gene5756	LOC421356	---	uncharacterized LOC421356	421356	ENSGALG00000041996	3	NC_006090.5	20275151	20278730	-	18.4399	1.3508	0.460401	2.93396	0.00334665	0.0471871
gene13069	SERPINI1	PI-12	serpin family I member 1	425002	ENSGALG00000009470	9	NC_006096.5	20725148	20764143	-	159.409	1.34943	0.329312	4.09774	4.17206e-05	0.00223823
gene10989	TCERG1L	---	transcription elongation regulator 1 like	423969	ENSGALG00000010470	6	NC_006093.5	35538918	35604708	-	25.0401	1.34842	0.406149	3.32001	0.000900155	0.0201708
gene23367	ELL2	---	elongation factor for RNA polymerase II 2	427119	ENSGALG00000014678	Z	NC_006127.5	57470369	57526804	+	183.443	1.34756	0.296862	4.53935	5.64272e-06	0.000436722
gene22751	FBXO4	---	F-box protein 4	431586	ENSGALG00000014851	Z	NC_006127.5	13276713	13286534	+	72.5534	1.34412	0.320624	4.1922	2.76264e-05	0.00163601
gene3013	SYTL2	---	synaptotagmin like 2	426394	ENSGALG00000032681	1	NC_006088.5	191553785	191606555	-	92.0616	1.34091	0.328548	4.08132	4.47799e-05	0.00235316
gene973	SYCP3	---	synaptonemal complex protein 3	418097	ENSGALG00000012766	1	NC_006088.5	55559464	55572402	+	1146.74	1.34045	0.354228	3.78414	0.000154239	0.00612065
gene9813	TTC8	---	tetratricopeptide repeat domain 8	423401	ENSGALG00000010663	5	NC_006092.5	43464141	43500704	+	130.193	1.33982	0.309912	4.32324	1.53752e-05	0.000994674
gene4983	LRRCC1	---	leucine rich repeat and coiled-coil centrosomal protein 1	420205	ENSGALG00000039499	2	NC_006089.5	122585956	122606473	+	195.797	1.33709	0.280765	4.76232	1.91381e-06	0.000186499
gene20813	GP1BA	---	glycoprotein Ib (platelet) alpha polypeptide	100857333	---	28	NC_006115.5	894222	898453	-	28.5245	1.33069	0.365681	3.63895	0.000273755	0.00889241
gene5727	HHIPL2	KIAA1822L	HHIP like 2	421339	ENSGALG00000045729	3	NC_006090.5	18172171	18187323	+	24.0596	1.32686	0.421144	3.15061	0.00162927	0.0296784
gene2724	NEK3	---	NIMA related kinase 3	770196	ENSGALG00000017024	1	NC_006088.5	171712433	171724948	-	104.916	1.32639	0.342855	3.86866	0.000109434	0.00477325
gene20095	C26H1ORF186	C26H1ORF186	chromosome 1 open reading frame 186	101752310	---	26	NC_006113.5	2361133	2365786	+	147.05	1.32287	0.338363	3.9096	9.24485e-05	0.00419891
gene22914	FAM169A	---	family with sequence similarity 169 member A	431595	ENSGALG00000014943	Z	NC_006127.5	24164669	24200350	+	32.9816	1.32141	0.434295	3.04266	0.00234498	0.0377674
gene23443	TMEM167A	---	transmembrane protein 167A	770790	ENSGALG00000027332	Z	NC_006127.5	63173565	63266392	+	700.765	1.31448	0.441048	2.98036	0.00287914	0.0431647
gene12079	EPHX4	ABHD7, EPHX3	epoxide hydrolase 4	424505	ENSGALG00000006019	8	NC_006095.5	14672392	14688897	-	192.511	1.31437	0.380069	3.45824	0.000543707	0.0142991
gene6335	LOC101749277	---	uncharacterized LOC101749277	101749277	---	3	NC_006090.5	55340479	55352601	+	193.506	1.31039	0.360086	3.63912	0.000273576	0.00889241
gene4028	TARP	TCRGJ1, TCRGJ2	TCR gamma alternate reading frame protein	776306	ENSGALG00000031978	2	NC_006089.5	49030001	49085773	-	9443.48	1.30944	0.372703	3.51336	0.000442475	0.0126037
gene10210	MANBAL14	---	mannosidase beta A lysosomal-like 14	101747507	ENSGALG00000040737	6	NC_006093.5	783581	793438	+	97.9146	1.30536	0.262687	4.96925	6.72139e-07	7.89994e-05
gene10389	LOC112532686	---	uncharacterized LOC112532686	112532686	---	6	NC_006093.5	10966979	10972299	+	362.798	1.30123	0.312297	4.16663	3.09129e-05	0.00177599
gene13646	FAM169B	---	family with sequence similarity 169 member B	415511	ENSGALG00000007016	10	NC_006097.5	17067176	17106158	-	161.701	1.29476	0.410075	3.15738	0.00159194	0.0294399
gene8118	ADAMTS3	---	ADAM metallopeptidase with thrombospondin type 1 motif 3	428760	ENSGALG00000011623	4	NC_006091.5	50472656	50604643	-	1756.84	1.29359	0.400025	3.23376	0.00122173	0.02469
gene14526	EFCC1	C12H3ORF73, CCDC48	EF-hand and coiled-coil domain containing 1	415972	ENSGALG00000005024	12	NC_006099.5	5544285	5591236	-	76.001	1.28418	0.340946	3.76652	0.000165537	0.00637194
gene1125	PYROXD1	---	pyridine nucleotide-disulphide oxidoreductase domain 1	418191	ENSGALG00000013173	1	NC_006088.5	65298275	65313390	+	177.419	1.27041	0.229722	5.53021	3.19848e-08	6.13237e-06
gene11405	GALNT3	---	polypeptide N-acetylgalactosaminyltransferase 3	424177	ENSGALG00000010960	7	NC_006094.5	19687301	19731384	+	110.599	1.25565	0.317062	3.96027	7.48645e-05	0.00351429
gene10995	STK32C	---	serine/threonine kinase 32C	769291	ENSGALG00000020615	6	NC_006093.5	35838882	35893453	-	91.2687	1.24705	0.395368	3.15414	0.00160973	0.029506
gene9133	CALCB	CALC, CALCA, CGRP	calcitonin related polypeptide beta	396256	ENSGALG00000006054	5	NC_006092.5	10768103	10802866	+	1096.31	1.24604	0.277681	4.48731	7.21265e-06	0.000533909
gene15051	CCNJL	---	cyclin J-like	416155	ENSGALG00000040152	13	NC_006100.5	8565284	8592306	+	47.35	1.23737	0.292724	4.22707	2.3675e-05	0.00144652
gene14790	LOC107054405	---	uncharacterized LOC107054405	107054405	---	12	NC_006099.5	18676457	18744856	-	66.0166	1.22751	0.309098	3.97126	7.14927e-05	0.00336628
gene8677	LOC112532336	---	uncharacterized LOC112532336	112532336	---	4	NC_006091.5	85662635	85671839	+	242.976	1.21971	0.38772	3.14586	0.00165602	0.0298409
gene6064	LOC421515	---	uncharacterized LOC421515	421515	---	3	NC_006090.5	38301240	38368095	+	91.128	1.21882	0.40971	2.97484	0.00293143	0.0436089
gene1855	SLC5A3	---	solute carrier family 5 member 3	112530700	---	1	NC_006088.5	107004389	107012916	+	968.735	1.21698	0.338332	3.59699	0.000321917	0.0100132
gene7544	RAB39B	---	RAB39B member RAS oncogene family	422354	ENSGALG00000040784	4	NC_006091.5	14187344	14202476	+	4692.67	1.21394	0.400067	3.03434	0.00241061	0.0383827
gene5843	SLC3A1	---	solute carrier family 3 member 1	428569	ENSGALG00000009973	3	NC_006090.5	25588912	25603294	+	23.353	1.21301	0.417499	2.90542	0.00366757	0.0498408
gene11367	METTL8	---	methyltransferase like 8	424154	ENSGALG00000009564	7	NC_006094.5	18037183	18066322	+	30.9078	1.21167	0.335194	3.61482	0.000300551	0.00950223
gene2130	BEND2	---	BEN domain containing 2	772331	ENSGALG00000016541	1	NC_006088.5	122293081	122341376	-	561.578	1.21065	0.232586	5.20516	1.93833e-07	2.84233e-05
gene6250	OPRM1	---	opioid receptor mu 1	421644	ENSGALG00000013616	3	NC_006090.5	50129776	50154202	+	68.5543	1.20972	0.320141	3.7787	0.00015765	0.00619217
gene19648	LOC112530299	---	uncharacterized LOC112530299	112530299	---	25	NC_006112.4	1848220	1854805	-	73.9282	1.20672	0.247056	4.88438	1.03756e-06	0.000111715
gene17509	SWSAP1	---	SWIM-type zinc finger 7 associated protein 1	107050152	---	18	NC_006105.5	11369923	11373060	+	133.436	1.20225	0.40928	2.93748	0.00330886	0.046931
gene1587	LOC107054896	---	uncharacterized LOC107054896	107054896	ENSGALG00000031177	1	NC_006088.5	85323252	85334202	-	24.6275	1.19988	0.355691	3.37339	0.00074249	0.0176694
gene20480	CD79B	---	CD79b molecule	419940	ENSGALG00000000251	27	NC_006114.5	4040794	4045230	-	680.051	1.19936	0.348933	3.43721	0.000587731	0.0149082
gene4974	CHMP4C	---	charged multivesicular body protein 4C	420201	ENSGALG00000043573	2	NC_006089.5	121412494	121426540	+	86.259	1.18511	0.348722	3.39845	0.000677677	0.016409
gene1401	RAP1GAP1	RAP1, RAP1GA1, RAP1GAP	RAP1 GTPase activating protein 1	395647	ENSGALG00000014701	1	NC_006088.5	78362968	78418997	+	116.133	1.17197	0.216258	5.41932	5.98268e-08	1.04677e-05
gene23243	NREP	CZH5ORF13, p311	neuronal regeneration related protein	396353	ENSGALG00000027891	Z	NC_006127.5	46525390	46544858	+	1587.54	1.15054	0.335733	3.42695	0.000610406	0.0153318
gene8266	C4H4ORF54	---	chromosome 4 C4orf54 homolog	112532442	---	4	NC_006091.5	60060959	60073108	-	95.798	1.14927	0.336132	3.41911	0.00062826	0.015678
gene14789	LRRN1	LRCH4	leucine rich repeat neuronal 1	771599	ENSGALG00000035099	12	NC_006099.5	18676313	18693042	+	293.062	1.14477	0.339854	3.36841	0.000756039	0.0178539
gene20305	LOC101747602	---	Ig heavy chain V region C3-like	101747602	---	27	NC_006114.5	2541201	2544840	-	170.392	1.13513	0.312811	3.62881	0.000284735	0.00917169
gene23369	RHOBTB3	---	Rho related BTB domain containing 3	431569	ENSGALG00000014675	Z	NC_006127.5	57561619	57592777	-	95.9848	1.13358	0.316072	3.58646	0.000335194	0.0102808
gene23297	LOC100857745	---	collagen alpha-1(I) chain-like	100857745	ENSGALG00000027114	Z	NC_006127.5	53264902	53270771	+	250.107	1.12874	0.319058	3.53771	0.000403607	0.0117764
gene20059	SOX13	---	SRY-box 13	419820	ENSGALG00000000583	26	NC_006113.5	1682693	1715859	+	1425.44	1.12772	0.380697	2.96224	0.00305413	0.0449565
gene1645	SH2D1B	---	SH2 domain containing 1B	418411	ENSGALG00000028448	1	NC_006088.5	88855233	88891544	-	379.478	1.12508	0.343896	3.27156	0.00106956	0.0227146
gene20324	LOC107055248	---	uncharacterized LOC107055248	107055248	---	27	NC_006114.5	2698095	2703328	-	60.9849	1.1219	0.325387	3.44789	0.000564976	0.0145711
gene1846	GART-B	---	trifunctional purine biosynthetic protein adenosine-3	427977	ENSGALG00000033199	1	NC_006088.5	106672843	106695300	+	19.246	1.11949	0.360484	3.10552	0.00189942	0.032531
gene11023	OSGEPL1	---	O-sialoglycoprotein endopeptidase like 1	423982	ENSGALG00000037727	7	NC_006094.5	340872	352635	+	270.376	1.10267	0.194147	5.67958	1.35024e-08	2.84789e-06
gene8435	KLB	---	klotho beta	425467	ENSGALG00000041663	4	NC_006091.5	69295093	69313096	-	60.5272	1.09935	0.347127	3.16699	0.00154024	0.028907
gene10696	DNTT	TDT	DNA nucleotidylexotransferase	396351	ENSGALG00000006983	6	NC_006093.5	22168526	22260926	+	12731.7	1.09306	0.324123	3.37235	0.000745291	0.0176814
gene399	GPR85	---	G protein-coupled receptor 85	417775	ENSGALG00000009439	1	NC_006088.5	26817301	26823188	+	14.6835	1.0868	0.374107	2.90505	0.00367192	0.0498558
gene10142	CDKL1	---	cyclin dependent kinase like 1	423575	ENSGALG00000012295	5	NC_006092.5	57939080	57947538	-	105.535	1.08267	0.318148	3.40302	0.000666456	0.0162364
gene9186	KCNQ1	---	potassium voltage-gated channel subfamily Q member 1	423090	ENSGALG00000037138	5	NC_006092.5	13427858	13749568	-	255.083	1.08107	0.213037	5.07457	3.88363e-07	4.94184e-05
gene6702	KCNQ5	---	potassium voltage-gated channel subfamily Q member 5	421866	ENSGALG00000037249	3	NC_006090.5	81552966	81817022	-	406.202	1.07917	0.211668	5.09839	3.42563e-07	4.46987e-05
gene2121	PHKA2	---	phosphorylase kinase regulatory subunit alpha 2	418612	ENSGALG00000016518	1	NC_006088.5	121822203	121861972	+	804.733	1.0764	0.185946	5.78877	7.09042e-09	1.62942e-06
gene1778	LOC112530523	---	uncharacterized LOC112530523	112530523	ENSGALG00000019198	1	NC_006088.5	100085700	100529720	+	49.9436	1.07604	0.343699	3.13075	0.00174359	0.0306812
gene6469	DSE	---	dermatan sulfate epimerase	421745	ENSGALG00000014963	3	NC_006090.5	63883860	63917078	-	569.054	1.06864	0.218637	4.88772	1.02012e-06	0.000111106
gene11924	TOR3A	---	torsin family 3 member A	424426	ENSGALG00000004216	8	NC_006095.5	6623205	6629631	-	110.48	1.06675	0.25953	4.1103	3.95137e-05	0.00215328
gene22153	LOC112530941	---	uncharacterized LOC112530941	112530941	---	33	NC_008465.4	4875854	4878869	-	549.764	1.06556	0.265708	4.01027	6.06503e-05	0.00297399
gene11061	CPS1	---	carbamoyl-phosphate synthase 1	428994	ENSGALG00000002944	7	NC_006094.5	2842238	2944989	+	72.6929	1.06003	0.328268	3.22918	0.00124147	0.0249543
gene16040	CCDC92	---	coiled-coil domain containing 92	416817	ENSGALG00000003146	15	NC_006102.5	5021589	5154012	+	408.692	1.05849	0.26103	4.05504	5.01262e-05	0.00255561
gene160	GATA3	cGATA-3	GATA binding protein 3	419106	ENSGALG00000029270	1	NC_006088.5	4960731	4988464	+	2623.43	1.05732	0.228732	4.62253	3.79087e-06	0.000329763
gene12449	LRRC40	---	leucine rich repeat containing 40	424713	ENSGALG00000011301	8	NC_006095.5	29335722	29355992	-	373.286	1.05708	0.232388	4.54877	5.396e-06	0.000421737
gene3753	OSBPL3	---	oxysterol binding protein like 3	428432	ENSGALG00000011007	2	NC_006089.5	31641120	31733269	-	218.097	1.05612	0.219406	4.81355	1.4827e-06	0.000148241
gene9125	RIC3	---	RIC3 acetylcholine receptor chaperone	423059	ENSGALG00000005971	5	NC_006092.5	10430339	10448423	+	75.8187	1.05563	0.281542	3.74947	0.000177207	0.00667105
gene6832	LOC112532097	---	uncharacterized LOC112532097	112532097	---	3	NC_006090.5	95809115	95848951	-	53.7846	1.05423	0.356363	2.95829	0.00309347	0.045147
gene9666	NPAS3	---	neuronal PAS domain protein 3	423315	ENSGALG00000029022	5	NC_006092.5	35292550	35893014	+	51.7552	1.0414	0.321051	3.24371	0.00117983	0.0242859
gene17527	BORL4	---	borealin-like 4	107057175	ENSGALG00000040694	19	NC_006106.5	202331	211659	-	571.602	1.03825	0.35517	2.92326	0.00346391	0.0480879
gene13050	GPR160	---	G protein-coupled receptor 160	424992	ENSGALG00000039989	9	NC_006096.5	20022138	20025627	-	44.145	1.03671	0.300798	3.44652	0.000567865	0.0145724
gene23479	GRIN3A	---	glutamate ionotropic receptor NMDA type subunit 3A	769001	ENSGALG00000015551	Z	NC_006127.5	65210337	65277958	+	980.212	1.0348	0.238091	4.34622	1.38502e-05	0.000919187
gene6445	MCM9	---	minichromosome maintenance 9 homologous recombination repair factor	100857742	ENSGALG00000014883	3	NC_006090.5	62823008	62870429	+	160.32	1.02276	0.350894	2.91472	0.00356006	0.0487671
gene6444	FAM184A	C3H6ORF60	family with sequence similarity 184 member A	421727	ENSGALG00000014881	3	NC_006090.5	62755322	62818921	+	191.392	1.02053	0.236109	4.32226	1.54438e-05	0.000994929
gene13025	LOC107054080	---	uncharacterized LOC107054080	107054080	---	9	NC_006096.5	18093249	18096533	-	58.9923	1.01936	0.263619	3.8668	0.000110271	0.00478002
gene22314	BBS1	---	Bardet-Biedl syndrome 1	112530911	---	33	NC_008465.4	6630617	6634749	+	49.3484	1.01623	0.304893	3.33308	0.00085891	0.0195054
gene16693	LOC427783	---	dual specificity testis-specific protein kinase 1-like	427783	ENSGALG00000030561	17	NC_006104.5	648084	672362	-	36.5055	1.01224	0.310284	3.26229	0.00110517	0.0232147
gene20902	LOC101748229	---	nuclear factor interleukin-3-regulated protein-like	101748229	ENSGALG00000033094	28	NC_006115.5	1941863	1955331	+	31.5754	1.01219	0.345258	2.93169	0.00337126	0.0473915
gene11278	NBEAL1	---	neurobeachin like 1	424110	ENSGALG00000008786	7	NC_006094.5	13686956	13766862	-	659.504	1.01085	0.309609	3.26492	0.00109495	0.0230945
gene4578	CD226	---	CD226 molecule	772097	ENSGALG00000013748	2	NC_006089.5	93677419	93717880	+	3432.06	1.00799	0.269939	3.73415	0.000188351	0.00697126
gene13460	CCPG1	---	cell cycle progression 1	427496	ENSGALG00000004387	10	NC_006097.5	8404804	8425192	+	1780.94	1.0065	0.192193	5.23696	1.63246e-07	2.46422e-05
gene7849	WRN	---	Werner syndrome RecQ like helicase	422505	ENSGALG00000040909	4	NC_006091.5	34669003	34710573	+	384.817	0.997673	0.210338	4.74319	2.10383e-06	0.000199955
gene10985	C6H10ORF143	---	chromosome 10 open reading frame 143	423967	---	6	NC_006093.5	35257615	35270565	-	1168.43	0.997193	0.261074	3.81957	0.000133682	0.00550349
gene11039	LOC112532756	---	uncharacterized LOC112532756	112532756	---	7	NC_006094.5	1347355	1391145	+	37.8162	0.995052	0.302847	3.28565	0.00101746	0.0220336
gene16806	TLR4	---	toll like receptor 4	417241	ENSGALG00000007001	17	NC_006104.5	3939010	3944463	+	99.2722	-0.995358	0.303773	-3.27665	0.00105046	0.0224161
gene10549	PDLIM1	---	PDZ and LIM domain 1	428948	ENSGALG00000005422	6	NC_006093.5	17277799	17317780	+	168.914	-1.01336	0.249084	-4.06836	4.73454e-05	0.00244623
gene15616	NTHL1	CHNTHL1	nth like DNA glycosylase 1	416551	ENSGALG00000005617	14	NC_006101.5	6660803	6665721	-	144.029	-1.01652	0.293034	-3.46896	0.000522475	0.0139361
gene18239	SLC52A3	C20H20ORF54	solute carrier family 52 member 3	419270	ENSGALG00000006194	20	NC_006107.5	9910690	9913915	+	110.893	-1.02454	0.315219	-3.25025	0.00115305	0.023853
gene12736	GPR35	---	G protein-coupled receptor 35	424833	ENSGALG00000037223	9	NC_006096.5	5485166	5489265	+	526.913	-1.02802	0.319592	-3.21666	0.00129693	0.0255683
gene15228	CD74	CD76	CD74 molecule	414741	ENSGALG00000004594	13	NC_006100.5	13851647	13855476	+	30478.9	-1.03263	0.276435	-3.73551	0.000187333	0.00695029
gene2825	SHISA2	SHISA, TMEM46	shisa family member 2	395162	ENSGALG00000043035	1	NC_006088.5	178373699	178377553	-	113.861	-1.0353	0.284208	-3.64277	0.000269717	0.00883607
gene3489	MPP7	---	membrane palmitoylated protein 7	420481	ENSGALG00000007408	2	NC_006089.5	15436766	15580424	+	132.713	-1.04028	0.308463	-3.37245	0.000745034	0.0176814
gene15475	MICALL2	---	MICAL like 2	416460	ENSGALG00000004070	14	NC_006101.5	2927824	2952196	-	107.044	-1.04084	0.339448	-3.06628	0.00216737	0.0356528
gene8096	STBD1	---	starch binding domain 1	422637	ENSGALG00000027872	4	NC_006091.5	49898186	49899877	-	51.2672	-1.04196	0.324551	-3.21046	0.00132522	0.0259599
gene20853	PLPP2	PPAP2C	phospholipid phosphatase 2	100858471	ENSGALG00000026834	28	NC_006115.5	1305776	1310095	+	298.976	-1.04925	0.266323	-3.93976	8.15633e-05	0.00375997
gene17839	RFLNB	FAM101B	refilin B	417623	ENSGALG00000004900	19	NC_006106.5	7133845	7141815	+	66.0548	-1.0592	0.335382	-3.15819	0.00158751	0.0294139
gene18605	NBL1	MINOS1-NBL1	neuroblastoma 1 DAN family BMP antagonist	373952	ENSGALG00000040297	21	NC_006108.5	4771780	4781256	+	267.327	-1.07339	0.33217	-3.23145	0.00123163	0.0247887
gene16654	CD1B	CD1.1, CD1.2, CD1A, CD1A2	CD1b molecule	425802	ENSGALG00000043052	16	NC_006103.5	2662163	2664846	-	183.826	-1.0775	0.236053	-4.56464	5.00362e-06	0.000397105
gene21107	ARRDC2	---	arrestin domain containing 2	771165	ENSGALG00000003527	28	NC_006115.5	4148258	4154511	-	158.228	-1.07815	0.35176	-3.06501	0.00217665	0.0357117
gene17641	SH2B2	SH2B1	SH2B adaptor protein 2	771172	ENSGALG00000001828	19	NC_006106.5	4257277	4274063	+	76.313	-1.08331	0.353483	-3.06469	0.00217899	0.0357117
gene14288	CDH1	---	cadherin 1	415860	ENSGALG00000000608	11	NC_006098.5	18870441	18879210	+	640.32	-1.09075	0.345254	-3.15927	0.00158165	0.0293559
gene9831	C5H14ORF159	---	chromosome 5 C14orf159 homolog	423409	ENSGALG00000010703	5	NC_006092.5	44381623	44421930	+	96.184	-1.10071	0.206742	-5.32408	1.01467e-07	1.68771e-05
gene19750	LOC100857512	---	death-associated protein kinase 2-like	100857512	ENSGALG00000026070	25	NC_006112.4	2598859	2602317	-	100.269	-1.10201	0.364438	-3.02387	0.00249567	0.0391882
gene12164	ST6GALNAC3	SIAT7C	ST6 N-acetylgalactosaminide alpha-2,6-sialyltransferase 3	404746	ENSGALG00000009027	8	NC_006095.5	19730522	19846175	-	41.0651	-1.10702	0.37428	-2.95773	0.00309918	0.0451516
gene14466	ACY1	---	aminoacylase 1	100858836	ENSGALG00000042984	12	NC_006099.5	3535439	3539560	-	325.718	-1.11044	0.373143	-2.97591	0.00292119	0.0435212
gene1694	ARL6	---	ADP ribosylation factor like GTPase 6	418433	ENSGALG00000019215	1	NC_006088.5	92636453	92655193	+	291.751	-1.11091	0.349687	-3.17688	0.00148869	0.0282283
gene2251	PLCXD1	---	phosphatidylinositol specific phospholipase C X domain containing 1	418673	ENSGALG00000016721	1	NC_006088.5	131370555	131388802	-	314.538	-1.11122	0.332372	-3.3433	0.000827893	0.0190255
gene11451	CHPF	---	chondroitin polymerizing factor	769112	ENSGALG00000032915	7	NC_006094.5	22076957	22081313	+	94.8456	-1.1114	0.37343	-2.9762	0.00291842	0.0435212
gene71	LMF2	---	lipase maturation factor 2	429380	ENSGALG00000041528	1	NC_006088.5	1284433	1291151	-	1182.22	-1.11386	0.342421	-3.2529	0.00114232	0.0237039
gene17056	OLFML2A	---	olfactomedin like 2A	417098	ENSGALG00000001048	17	NC_006104.5	9813376	9819482	+	287.525	-1.12337	0.301671	-3.72384	0.000196212	0.00711176
gene7852	RBPMS	---	RNA binding protein mRNA processing factor	428738	ENSGALG00000010291	4	NC_006091.5	34740148	34745550	-	128.171	-1.12337	0.331216	-3.39167	0.000694686	0.0167388
gene20457	PLCD3	---	phospholipase C delta 3	428279	ENSGALG00000045212	27	NC_006114.5	3739581	3749474	-	94.6482	-1.12374	0.370641	-3.03189	0.00243031	0.0386166
gene20715	FKBP10	---	FK506 binding protein 10	427013	ENSGALG00000025764	27	NC_006114.5	7499139	7504899	+	94.3559	-1.12565	0.328709	-3.42447	0.000616006	0.0154222
gene18304	CTSA	PPGB	cathepsin A	428163	ENSGALG00000006876	20	NC_006107.5	10519011	10532725	+	1027.92	-1.12864	0.246245	-4.58339	4.57501e-06	0.000370744
gene3990	GPR141	---	G protein-coupled receptor 141	420733	ENSGALG00000032363	2	NC_006089.5	46193308	46214571	-	71.9299	-1.12934	0.375718	-3.00581	0.00264872	0.0406198
gene15236	CSF1R	---	colony stimulating factor 1 receptor	396406	ENSGALG00000005725	13	NC_006100.5	13980059	13997910	+	960.447	-1.1297	0.36302	-3.11194	0.00185865	0.0320107
gene19064	RCC1	---	regulator of chromosome condensation 1	429810	ENSGALG00000030097	23	NC_006110.5	2302605	2310953	+	1110.28	-1.12986	0.326527	-3.46024	0.000539685	0.0142286
gene17402	TIMP2	---	TIMP metallopeptidase inhibitor 2	374178	ENSGALG00000027070	18	NC_006105.5	9760920	9767871	+	495.675	-1.12996	0.366543	-3.08274	0.00205102	0.0340692
gene22084	LOC107050028	---	adenylate cyclase type 6-like	107050028	ENSGALG00000043413	33	NC_008465.4	3371170	3389390	-	94.165	-1.13022	0.345947	-3.26704	0.0010868	0.0229854
gene16349	TBC1D10A	---	TBC1 domain family member 10A	417011	ENSGALG00000007954	15	NC_006102.5	11124933	11135200	+	346.26	-1.13506	0.334329	-3.39504	0.000686174	0.0165596
gene11581	ITGB5	---	integrin subunit beta 5	395142	ENSGALG00000029766	7	NC_006094.5	27871847	27912771	-	156.847	-1.13596	0.300522	-3.77997	0.00015685	0.00617652
gene13348	PTPN9	---	protein tyrosine phosphatase non-receptor type 9	415308	ENSGALG00000001664	10	NC_006097.5	3138069	3142964	-	495.64	-1.13946	0.390186	-2.92031	0.00349682	0.0483133
gene21260	OLFM2	---	olfactomedin 2	107057621	ENSGALG00000041272	30	NC_028739.2	1037363	1050803	+	49.3885	-1.13997	0.350075	-3.25636	0.00112851	0.0235442
gene22079	FMNL3	---	formin like 3	107049717	ENSGALG00000046027	33	NC_008465.4	3319990	3337303	-	256.101	-1.14167	0.315786	-3.61533	0.000299967	0.00950223
gene9317	SLC43A3	---	solute carrier family 43 member 3	423133	ENSGALG00000020479	5	NC_006092.5	17269014	17275533	+	146.652	-1.14444	0.320943	-3.56588	0.000362633	0.0107997
gene10640	HTR7	---	5-hydroxytryptamine (serotonin) receptor 7 adenylate cyclase-coupled	423794	ENSGALG00000040549	6	NC_006093.5	20420099	20455193	-	98.2027	-1.14831	0.377645	-3.0407	0.00236026	0.0378946
gene18068	SRC	PP60C-SCR, SDR, c-src	SRC proto-oncogene non-receptor tyrosine kinase	396442	ENSGALG00000003855	20	NC_006107.5	5066299	5083801	+	109.668	-1.15367	0.386068	-2.98825	0.00280584	0.0423544
gene8909	ALDH3B1L2	ALDH3B1	aldehyde dehydrogenase 3 family member B1-like 2	428813	ENSGALG00000036044	5	NC_006092.5	540238	546845	-	96.1397	-1.1581	0.320561	-3.61273	0.000302994	0.00955982
gene2880	SLC35F2	---	solute carrier family 35 member F2	418970	ENSGALG00000017167	1	NC_006088.5	181760874	181779146	+	151.777	-1.16228	0.330632	-3.51534	0.000439189	0.0125458
gene17585	SEPT4	---	septin 4	770762	ENSGALG00000035185	19	NC_006106.5	972549	986427	+	31.2618	-1.16259	0.375793	-3.0937	0.00197675	0.0334095
gene3120	P2RY6	P2RY3, P2Y3	pyrimidinergic receptor P2Y6	396114	ENSGALG00000017327	1	NC_006088.5	196443820	196444982	-	79.3083	-1.1631	0.383381	-3.03381	0.0024149	0.0384114
gene2864	ARHGAP20	---	Rho GTPase activating protein 20	418962	ENSGALG00000017150	1	NC_006088.5	180822193	180882175	+	70.78	-1.1706	0.366828	-3.19114	0.00141713	0.0272406
gene19477	FXYD6	---	FXYD domain containing ion transport regulator 6	770406	ENSGALG00000025937	24	NC_006111.5	5408189	5416177	-	304.808	-1.17399	0.332825	-3.52734	0.00041976	0.0121486
gene2359	ST6GAL2	ST6GALII	ST6 beta-galactoside alpha-2,6-sialyltransferase 2	403122	ENSGALG00000016803	1	NC_006088.5	136948852	137123646	-	73.2839	-1.18229	0.374682	-3.15546	0.00160247	0.0294848
gene24167	LOC107049904	---	zonadhesin-like	107049904	---	Un	NW_020110165.1	50330	97312	-	253.48	-1.18469	0.407677	-2.90595	0.00366138	0.0498116
gene18168	BHLHE23	BHLHB4	basic helix-loop-helix family member e23	395165	ENSGALG00000005718	20	NC_006107.5	8485908	8489984	-	304.145	-1.18636	0.325789	-3.64149	0.000271069	0.00886125
gene14395	ZMYND10	TUSC4	zinc finger MYND-type containing 10	112529928	ENSGALG00000035883	12	NC_006099.5	1855693	1864411	-	61.6145	-1.19129	0.392447	-3.03555	0.00240101	0.0383092
gene16162	GLTP	---	glycolipid transfer protein	429534	ENSGALG00000037998	15	NC_006102.5	7141836	7143969	-	97.9975	-1.19494	0.392484	-3.04455	0.00233026	0.0375696
gene12912	LOC424919	---	deoxyribodipyrimidine photo-lyase-like	424919	ENSGALG00000007536	9	NC_006096.5	15159793	15163962	+	145.519	-1.19998	0.257721	-4.65614	3.22197e-06	0.000285108
gene17259	TMEM100	---	transmembrane protein 100	417398	ENSGALG00000026465	18	NC_006105.5	6008228	6014223	-	46.8911	-1.20014	0.368108	-3.2603	0.00111293	0.0233459
gene24024	SLC25A11	---	solute carrier family 25 member 11	107049718	ENSGALG00000029383	Un	NW_020110161.1	152926	158620	+	768.233	-1.20081	0.343135	-3.49951	0.000466107	0.0129479
gene17330	FAM20A	---	FAM20A golgi associated secretory pathway pseudokinase	417439	ENSGALG00000040655	18	NC_006105.5	7870916	7880414	-	35.5667	-1.20797	0.411804	-2.93336	0.00335318	0.0472178
gene3122	P2RY2	---	purinergic receptor P2Y2	428108	ENSGALG00000042317	1	NC_006088.5	196471139	196482124	-	58.5214	-1.20855	0.36792	-3.28482	0.00102049	0.0220371
gene22353	CS	---	citrate synthase	100858903	ENSGALG00000030466	33	NC_008465.4	6956247	6962218	+	752.899	-1.21279	0.416188	-2.91404	0.0035679	0.048831
gene12116	SYDE2	---	synapse defective Rho GTPase homolog 2	424530	ENSGALG00000038776	8	NC_006095.5	16696737	16729110	+	238.66	-1.21467	0.386924	-3.13929	0.00169357	0.0302097
gene16732	CYSRT1	C17H9ORF169	cysteine rich tail 1	770862	ENSGALG00000045182	17	NC_006104.5	1351696	1353386	+	32.2121	-1.21479	0.418044	-2.90588	0.00366219	0.0498116
gene10766	TWNK	C6H10ORF2, PEO1	twinkle mtDNA helicase	425626	ENSGALG00000017627	6	NC_006093.5	24038305	24041926	-	354.03	-1.21644	0.378057	-3.21761	0.00129264	0.0255683
gene8514	CD38	---	CD38 molecule	422827	ENSGALG00000014508	4	NC_006091.5	76603697	76622910	-	135.818	-1.21939	0.367223	-3.32058	0.000898312	0.0201708
gene19956	PTPRVP	---	protein tyrosine phosphatase receptor type V pseudogene	421174	ENSGALG00000000584	26	NC_006113.5	376921	408510	+	184.559	-1.2231	0.399366	-3.06261	0.00219415	0.0357117
gene14795	BHLHE40	BHLHB2	basic helix-loop-helix family member e40	416108	ENSGALG00000008308	12	NC_006099.5	18986975	18991321	+	359.547	-1.22364	0.314914	-3.88564	0.000102061	0.00454171
gene16648	BF2	B-F, B-FIV, BF, BF12, BFIV, BFIV21, BFa1	Major histocompatibility complex class I antigen BF2	425389	ENSGALG00000041380	16	NC_006103.5	2606805	2609008	-	6188.52	-1.232	0.420019	-2.93319	0.00335496	0.0472178
gene9741	JDP2	JUNDM2	Jun dimerization protein 2	423363	ENSGALG00000010322	5	NC_006092.5	38465822	38481231	+	102.986	-1.23389	0.33468	-3.68678	0.000227105	0.00791117
gene18019	SNTA1	---	syntrophin alpha 1	426448	ENSGALG00000029694	20	NC_006107.5	2273654	2282349	+	215.951	-1.23422	0.413242	-2.98668	0.00282023	0.0424065
gene8140	SULT1E1	---	sulfotransferase family 1E member 1	422662	ENSGALG00000011812	4	NC_006091.5	51795694	51797378	-	156.915	-1.2366	0.404101	-3.06013	0.00221243	0.0359179
gene22957	VLDLR	LR8, VLDL	very low density lipoprotein receptor	396154	ENSGALG00000010166	Z	NC_006127.5	26557390	26572231	+	285.497	-1.23874	0.350167	-3.53756	0.000403841	0.0117764
gene22947	KANK1	ANKRD15	KN motif and ankyrin repeat domains 1	395475	ENSGALG00000010158	Z	NC_006127.5	25816540	25933937	+	151.612	-1.25079	0.383971	-3.25752	0.00112389	0.0234796
gene15182	HAVCR1	---	hepatitis A virus cellular receptor 1	416249	ENSGALG00000017362	13	NC_006100.5	12164043	12173100	+	283.738	-1.255	0.238722	-5.25717	1.46288e-07	2.25239e-05
gene12940	SLC12A9	---	solute carrier family 12 member 9	424938	ENSGALG00000042612	9	NC_006096.5	15737725	15748492	-	212.903	-1.25527	0.382693	-3.28011	0.00103766	0.0223141
gene8984	PKP3	---	plakophilin 3	422994	ENSGALG00000004260	5	NC_006092.5	1782404	1792449	-	42.2575	-1.25827	0.398536	-3.15723	0.00159274	0.0294399
gene7238	FAAH2	---	fatty acid amide hydrolase 2	100859568	ENSGALG00000028084	4	NC_006091.5	1811783	1816800	+	379.312	-1.25942	0.393112	-3.20371	0.0013567	0.0263462
gene7380	SYTL4	---	synaptotagmin like 4	422260	ENSGALG00000006786	4	NC_006091.5	5162185	5169985	+	53.764	-1.26322	0.297855	-4.24108	2.22449e-05	0.00137002
gene8864	RPS6KB2	---	ribosomal protein S6 kinase B2	429557	ENSGALG00000031629	5	NC_006092.5	212556	215894	+	475.558	-1.26435	0.3661	-3.45358	0.000553205	0.0144613
gene21074	GDF3	CVG1, GDF1	growth differentiation factor 3	396132	ENSGALG00000003161	28	NC_006115.5	3843493	3845584	+	680.812	-1.26613	0.330921	-3.8261	0.000130192	0.0053886
gene10748	NPM3	---	nucleophosmin/nucleoplasmin 3	770430	ENSGALG00000032329	6	NC_006093.5	23660533	23663707	+	338.096	-1.2679	0.390986	-3.24283	0.00118348	0.0243129
gene19110	MECR	---	mitochondrial trans-2-enoyl-CoA reductase	419601	ENSGALG00000032763	23	NC_006110.5	2898786	2904844	-	160.612	-1.2692	0.396085	-3.20436	0.00135363	0.0263462
gene3626	SGCE	---	sarcoglycan epsilon	420567	ENSGALG00000009670	2	NC_006089.5	23650642	23678203	-	125.759	-1.26955	0.237435	-5.34694	8.94518e-08	1.5135e-05
gene22266	STIP1	---	stress induced phosphoprotein 1	101748085	ENSGALG00000042821	33	NC_008465.4	6279439	6288140	-	1678.65	-1.27104	0.387587	-3.27937	0.00104039	0.0223415
gene9547	CCDC177	---	coiled-coil domain containing 177	101748318	ENSGALG00000026215	5	NC_006092.5	28176454	28181017	+	235.139	-1.27473	0.352227	-3.61905	0.000295681	0.00942567
gene23284	NANS	---	N-acetylneuraminate synthase	427283	ENSGALG00000015320	Z	NC_006127.5	52098362	52107256	-	1348.41	-1.27491	0.36497	-3.49318	0.000477298	0.0130815
gene16779	GSL	---	glutamine synthetase-like	417253	ENSGALG00000008518	17	NC_006104.5	2302838	2310829	+	186.859	-1.28489	0.350521	-3.66565	0.000246712	0.00842268
gene6649	ME1	NADP-ME	malic enzyme 1	374189	ENSGALG00000015849	3	NC_006090.5	77765748	77922529	+	77.9918	-1.28607	0.399057	-3.22277	0.00126959	0.0252557
gene23199	S1PR3	EDG3	sphingosine-1-phosphate receptor 3	431264	ENSGALG00000030905	Z	NC_006127.5	43446833	43461173	+	71.9525	-1.28768	0.411952	-3.12581	0.00177319	0.0310025
gene13882	LOC415661	---	uncharacterized oxidoreductase-like	415661	ENSGALG00000021451	11	NC_006098.5	1044282	1046878	-	62.8109	-1.28899	0.386589	-3.33427	0.000855245	0.0194707
gene1286	PRMT8	PRMT1	protein arginine methyltransferase 8	425989	ENSGALG00000013272	1	NC_006088.5	74873782	74957234	+	91.2479	-1.29371	0.364378	-3.55047	0.000384547	0.011321
gene872	CDC42EP1	---	CDC42 effector protein 1	418040	ENSGALG00000038556	1	NC_006088.5	51220212	51228860	-	106.247	-1.29426	0.424408	-3.04958	0.00229165	0.0370636
gene17774	TLCD1	---	TLC domain containing 1	417575	ENSGALG00000003973	19	NC_006106.5	5954952	5956642	-	189.571	-1.29528	0.370219	-3.49868	0.000467559	0.0129479
gene22663	NPR2	---	natriuretic peptide receptor 2	100859339	ENSGALG00000027630	Z	NC_006127.5	9097293	9106893	-	77.1011	-1.29653	0.375861	-3.4495	0.000561627	0.014509
gene7193	INPPL1	---	inositol polyphosphate phosphatase like 1	428692	ENSGALG00000004336	4	NC_006091.5	1228613	1237752	-	228.351	-1.301	0.434799	-2.99219	0.0027698	0.0420238
gene18260	DUSP15	---	dual specificity phosphatase 15	419277	ENSGALG00000021017	20	NC_006107.5	10068953	10075652	-	72.6729	-1.30404	0.357897	-3.64361	0.000268845	0.00883607
gene3918	XCR1	CCXCR1-L	X-C motif chemokine receptor 1	428452	ENSGALG00000011735	2	NC_006089.5	42681352	42682359	+	55.9673	-1.30614	0.42743	-3.05581	0.00224454	0.0363781
gene24331	LOC112531456	---	uncharacterized LOC112531456	112531456	---	Un	NW_020110167.1	857756	864441	+	33.4487	-1.31171	0.382142	-3.43252	0.000598001	0.0150694
gene15789	C14H16ORF96	C14H16ORF96	chromosome 16 open reading frame 96	768955	ENSGALG00000035115	14	NC_006101.5	12801840	12808201	-	23.8754	-1.31192	0.41528	-3.15912	0.00158248	0.0293559
gene6912	RHOB	---	ras homolog family member B	395734	ENSGALG00000016485	3	NC_006090.5	101681373	101683700	+	234.052	-1.31273	0.396519	-3.31063	0.000930847	0.0206219
gene12402	KANK4	ANKRD38	KN motif and ankyrin repeat domains 4	424684	ENSGALG00000010953	8	NC_006095.5	27814308	27832563	-	80.7559	-1.31372	0.364554	-3.60365	0.000313785	0.00983983
gene8480	SOD3	---	superoxide dismutase 3	422810	ENSGALG00000018557	4	NC_006091.5	73665485	73667509	-	330.231	-1.31474	0.444649	-2.95681	0.00310837	0.0452359
gene18677	C1QA	---	complement C1q A chain	419504	ENSGALG00000021569	21	NC_006108.5	6079354	6081317	-	479.479	-1.31505	0.393216	-3.34435	0.000824769	0.0190104
gene22623	CNTFR	---	ciliary neurotrophic factor receptor	395885	ENSGALG00000028140	Z	NC_006127.5	8134434	8305556	+	71.603	-1.32296	0.442144	-2.99214	0.00277029	0.0420238
gene19979	PKP1	---	plakophilin 1	421158	ENSGALG00000000299	26	NC_006113.5	824764	860636	-	52.4233	-1.32394	0.418423	-3.16411	0.00155558	0.0290409
gene3915	CCR2	CCR5-L	C-C motif chemokine receptor 2	420696	ENSGALG00000011733	2	NC_006089.5	42632311	42640006	-	277.838	-1.3245	0.322279	-4.1098	3.96003e-05	0.00215328
gene19607	LOC112530279	---	uncharacterized LOC112530279	112530279	---	25	NC_006112.4	624412	626360	-	440.46	-1.33839	0.249433	-5.36574	8.06183e-08	1.3792e-05
gene22388	RARG	RAR-gamma2	retinoic acid receptor gamma	107051537	ENSGALG00000033404	33	NC_008465.4	7205653	7211838	+	270.489	-1.34514	0.454797	-2.95768	0.00309964	0.0451516
gene3082	LOC112531604	---	uncharacterized LOC112531604	112531604	---	1	NC_006088.5	195649553	195651886	+	53.3579	-1.34719	0.430585	-3.12874	0.00175557	0.0308216
gene13777	ZNF710	---	zinc finger protein 710	100858113	ENSGALG00000036163	10	NC_006097.5	20450697	20466339	+	403.437	-1.35378	0.397201	-3.4083	0.000653695	0.016027
gene19383	CLMP	ASAM	CXADR like membrane protein	419747	ENSGALG00000006507	24	NC_006111.5	3056880	3100456	+	94.3075	-1.35417	0.418404	-3.23651	0.00121001	0.0245786
gene22333	ZBTB39	---	zinc finger and BTB domain containing 39	100858734	ENSGALG00000035502	33	NC_008465.4	6857923	6863011	+	271.654	-1.36005	0.440637	-3.08655	0.00202493	0.0337788
gene20989	GPX4	---	glutathione peroxidase 4	374056	ENSGALG00000002595	28	NC_006115.5	3034818	3036391	+	613.983	-1.36948	0.460517	-2.97379	0.00294144	0.0437156
gene24170	LOC100857892	---	alpha-tectorin-like	100857892	ENSGALG00000043610	Un	NW_020110165.1	144667	148613	-	62.1231	-1.3735	0.456717	-3.00734	0.00263549	0.0404573
gene16325	SCARF2	---	scavenger receptor class F member 2	772263	ENSGALG00000034560	15	NC_006102.5	10382178	10395606	-	136.836	-1.37415	0.452569	-3.03634	0.00239471	0.0382484
gene14569	IL17RD	SEF	interleukin 17 receptor D	395186	ENSGALG00000005499	12	NC_006099.5	8946859	8989401	-	111.695	-1.37469	0.364649	-3.7699	0.000163315	0.00634991
gene6586	FHL5	---	four and a half LIM domains 5	421803	ENSGALG00000015573	3	NC_006090.5	72780192	72808111	-	29.7183	-1.37557	0.452708	-3.03854	0.00237731	0.0380493
gene19910	CADM3	---	cell adhesion molecule 3	772356	ENSGALG00000036925	25	NC_006112.4	3841055	3857113	+	374.436	-1.37896	0.446743	-3.08669	0.00202399	0.0337788
gene7382	TSPAN6	TM4SF6	tetraspanin 6	422262	ENSGALG00000006808	4	NC_006091.5	5176802	5182610	+	104.573	-1.38426	0.282642	-4.89757	9.70274e-07	0.000106709
gene22074	ACVRL1	---	activin A receptor like type 1	100857446	ENSGALG00000035635	33	NC_008465.4	3270307	3278788	+	90.9932	-1.39643	0.443499	-3.14867	0.00164016	0.0298153
gene15566	FAM83G	---	family with sequence similarity 83 member G	101751551	ENSGALG00000005087	14	NC_006101.5	5544648	5556847	-	30.3742	-1.39783	0.375451	-3.72308	0.000196806	0.00711176
gene4644	TMEM200C	---	transmembrane protein 200C	421054	ENSGALG00000030210	2	NC_006089.5	99982465	99987632	+	37.7326	-1.39948	0.382	-3.66357	0.000248729	0.00845403
gene21467	LOC112531093	---	DNA-(apurinic or apyrimidinic site) lyase-like	112531093	---	31	NC_028740.2	2624657	2628124	+	233.339	-1.40341	0.290476	-4.83141	1.35568e-06	0.000137325
gene2	CLC2DL5	---	C-type lectin domain family 2 member D-like 5	776458	ENSGALG00000038656	1	NC_006088.5	21888	35006	+	1199.46	-1.40923	0.356789	-3.94976	7.82308e-05	0.00363903
gene8917	SPTB	---	spectrin beta erythrocytic	769410	ENSGALG00000036805	5	NC_006092.5	575067	594647	+	77.012	-1.40951	0.465337	-3.02901	0.00245359	0.0387864
gene18824	ADGRA2	GPR124	adhesion G protein-coupled receptor A2	426771	ENSGALG00000003118	22	NC_006109.5	2507874	2528142	+	156.311	-1.41132	0.291619	-4.8396	1.30098e-06	0.000133541
gene6972	CAD	---	carbamoyl-phosphate synthetase 2 aspartate transcarbamylase and dihydroorotase	428659	ENSGALG00000016524	3	NC_006090.5	104489792	104502094	+	669.239	-1.41573	0.476569	-2.97067	0.00297153	0.0440777
gene21626	DMBT1	---	deleted in malignant brain tumors 1	426819	---	31	NC_028740.2	4830919	4839266	+	138.38	-1.41741	0.40346	-3.51314	0.000442852	0.0126037
gene7019	TRIM35	TRIM44	tripartite motif containing 35	771180	ENSGALG00000016595	3	NC_006090.5	105351723	105356519	+	173.502	-1.41795	0.28544	-4.96758	6.77941e-07	7.90777e-05
gene20714	P3H4	LEPREL4	prolyl 3-hydroxylase family member 4 (non-enzymatic)	430099	ENSGALG00000027462	27	NC_006114.5	7494348	7498636	-	118.321	-1.42645	0.324283	-4.39878	1.08861e-05	0.00075843
gene12323	LOC107054036	---	endogenous retrovirus group K member 9 Pol protein-like	107054036	---	8	NC_006095.5	24833184	24837365	-	781.889	-1.4462	0.443309	-3.26229	0.00110517	0.0232147
gene8372	CWH43	---	cell wall biogenesis 43 C-terminal homolog	422763	ENSGALG00000041921	4	NC_006091.5	66225771	66251721	-	71.266	-1.44762	0.34315	-4.21863	2.45795e-05	0.00149547
gene16875	IER5L	---	immediate early response 5 like	107052203	---	17	NC_006104.5	5837677	5839165	-	104.659	-1.45382	0.498505	-2.91635	0.00354148	0.0486424
gene21273	LPAR2	EDG4	lysophosphatidic acid receptor 2	426086	ENSGALG00000042767	30	NC_028739.2	1128562	1134649	-	80.2685	-1.45574	0.337446	-4.31401	1.60322e-05	0.00102853
gene18590	MFAP2	---	microfibrillar associated protein 2	100858555	ENSGALG00000030647	21	NC_006108.5	4415383	4418927	-	26.2046	-1.45598	0.495924	-2.93589	0.00332594	0.0470488
gene14225	DUSP22AL	---	dual specificity protein phosphatase 22-A-like	768665	ENSGALG00000005754	11	NC_006098.5	17599065	17609996	-	35.4308	-1.45909	0.429498	-3.3972	0.000680782	0.0164553
gene11970	RGL1	---	ral guanine nucleotide dissociation stimulator like 1	424446	ENSGALG00000004728	8	NC_006095.5	8041829	8108277	+	268.072	-1.46417	0.378291	-3.8705	0.000108611	0.00475081
gene17561	AGPAT1	AGPAT1L	1-acylglycerol-3-phosphate O-acyltransferase 1	770506	ENSGALG00000044527	19	NC_006106.5	606408	612226	-	16.4161	-1.4664	0.484774	-3.02491	0.0024871	0.0391443
gene19987	MYBPH	MYBPHL, MyBP-H	myosin binding protein H	421154	ENSGALG00000000164	26	NC_006113.5	1011100	1020608	-	41.8796	-1.46778	0.353821	-4.14838	3.34841e-05	0.00188848
gene47	CALU	---	calumenin	107050717	---	1	NC_006088.5	813661	830347	+	141.775	-1.47187	0.475532	-3.0952	0.00196678	0.0333508
gene17443	EPN3	---	epsin 3	100859290	ENSGALG00000023279	18	NC_006105.5	10313631	10321759	-	43.6971	-1.47211	0.468016	-3.14544	0.00165837	0.0298409
gene17401	C1QTNF1	---	C1q and tumor necrosis factor related protein 1	768784	---	18	NC_006105.5	9749503	9754319	-	39.7914	-1.47396	0.504603	-2.92104	0.00348868	0.0483133
gene12911	LOC424918	---	flocculation protein FLO11-like	424918	---	9	NC_006096.5	15155193	15160035	-	309.326	-1.47581	0.425554	-3.46799	0.000524376	0.0139361
gene2128	RAI2	---	retinoic acid induced 2	418614	ENSGALG00000016538	1	NC_006088.5	122146193	122179404	-	117.68	-1.4774	0.368928	-4.00457	6.21311e-05	0.00301777
gene22867	CD180	---	CD180 molecule	431584	ENSGALG00000023411	Z	NC_006127.5	21298297	21307273	-	45.1554	-1.4789	0.388582	-3.80588	0.000141302	0.00569857
gene10221	LOC107057413	---	collagen alpha-1(I) chain-like	107057413	---	6	NC_006093.5	956495	962047	-	21.132	-1.48132	0.444908	-3.3295	0.000870034	0.0196999
gene17837	FAM57A	---	family with sequence similarity 57 member A	427836	ENSGALG00000004820	19	NC_006106.5	7081387	7086343	-	125.346	-1.48506	0.384876	-3.85856	0.000114058	0.00486626
gene16830	ENG	---	endoglin	771557	ENSGALG00000033039	17	NC_006104.5	5255485	5264219	+	240.023	-1.48551	0.378563	-3.92408	8.70614e-05	0.00398954
gene20050	CDKN1A	CIP1	cyclin dependent kinase inhibitor 1A	378914	ENSGALG00000028318	26	NC_006113.5	1600491	1602395	+	207.012	-1.48665	0.446991	-3.32591	0.000881318	0.0199142
gene11588	AMHR2	---	anti-Mullerian hormone receptor type II	424261	ENSGALG00000012055	7	NC_006094.5	28121632	28149458	+	64.279	-1.48827	0.31324	-4.75122	2.02193e-06	0.000193364
gene8927	PITPNM1	---	phosphatidylinositol transfer protein membrane associated 1	769912	ENSGALG00000034939	5	NC_006092.5	650764	659430	+	329.019	-1.4883	0.478899	-3.10775	0.00188517	0.0323589
gene3081	LOC107052476	---	uncharacterized LOC107052476	107052476	---	1	NC_006088.5	195649440	195654719	-	102.371	-1.49498	0.427981	-3.4931	0.000477447	0.0130815
gene22371	CDK2	---	cyclin dependent kinase 2	100529062	ENSGALG00000032699	33	NC_008465.4	7088723	7090947	-	670.503	-1.49516	0.431126	-3.46804	0.00052427	0.0139361
gene17137	USP43	---	ubiquitin specific peptidase 43	101751148	ENSGALG00000037812	18	NC_006105.5	2202717	2210826	+	62.7429	-1.49551	0.466812	-3.20366	0.00135692	0.0263462
gene22653	TESK1	---	testis-specific kinase 1	429878	ENSGALG00000027658	Z	NC_006127.5	9047865	9056323	+	30.2735	-1.50681	0.516017	-2.92008	0.0034994	0.0483133
gene24287	CTDNEP1	---	CTD nuclear envelope phosphatase 1	107050618	ENSGALG00000041769	Un	NW_020110167.1	199219	202884	+	130.058	-1.5142	0.483105	-3.1343	0.00172265	0.0305197
gene20142	FAM212B	C26H1ORF183	family with sequence similarity 212 member B	419868	ENSGALG00000001480	26	NC_006113.5	3267352	3277676	-	45.9121	-1.51756	0.376812	-4.02736	5.64063e-05	0.00282895
gene7876	HPGDS	H-PGDS, PGDS	hematopoietic prostaglandin D synthase	395863	ENSGALG00000010402	4	NC_006091.5	37171060	37196399	-	88.3102	-1.5202	0.361116	-4.20975	2.55659e-05	0.00154368
gene8744	SLC4A11	---	solute carrier family 4 member 11	422943	ENSGALG00000016017	4	NC_006091.5	88863709	88993488	-	270.776	-1.52115	0.395552	-3.84564	0.000120237	0.00507202
gene3996	EEPD1	---	endonuclease/exonuclease/phosphatase family domain containing 1	420740	ENSGALG00000039983	2	NC_006089.5	46739306	46799057	-	98.9075	-1.52599	0.387292	-3.94016	8.14261e-05	0.00375997
gene3179	SMPD1	---	sphingomyelin phosphodiesterase 1	419077	ENSGALG00000036106	1	NC_006088.5	197398852	197402741	+	294.79	-1.52738	0.523275	-2.91889	0.00351282	0.048335
gene22309	SYVN1	---	synoviolin 1	100859884	ENSGALG00000042326	33	NC_008465.4	6602106	6612653	+	884.035	-1.532	0.376058	-4.07383	4.62462e-05	0.00239749
gene3790	TRIL	---	TLR4 interactor with leucine rich repeats	428436	ENSGALG00000011145	2	NC_006089.5	33523588	33532593	-	36.4513	-1.53834	0.502222	-3.06307	0.00219081	0.0357117
gene16788	FAM129B	---	family with sequence similarity 129 member B	771307	ENSGALG00000023872	17	NC_006104.5	2779501	2798479	-	151.314	-1.54502	0.411888	-3.75107	0.000176078	0.00664479
gene8791	LOXL3	---	lysyl oxidase like 3	425986	ENSGALG00000036142	4	NC_006091.5	90802516	90816621	+	94.8242	-1.54563	0.449802	-3.43624	0.000589857	0.0149375
gene14287	CDH3	K-CAM	cadherin 3	414845	ENSGALG00000000608	11	NC_006098.5	18864168	18869882	+	244.19	-1.54906	0.513862	-3.01455	0.00257359	0.0399049
gene19289	CCT3	---	chaperonin containing TCP1 subunit 3	425644	ENSGALG00000039205	23	NC_006110.5	6102003	6112629	-	590.924	-1.55334	0.274434	-5.66017	1.51226e-08	3.10457e-06
gene21407	RNASEK	---	ribonuclease K	107051485	---	31	NC_028740.2	2225744	2232323	-	1311.95	-1.55515	0.372996	-4.16934	3.05478e-05	0.00176821
gene5288	LY6CLEL	---	lymphocyte antigen 6 complex locus E-like	420301	ENSGALG00000043582	2	NC_006089.5	148366523	148371725	-	74.9655	-1.55607	0.47319	-3.28848	0.00100731	0.0219239
gene23176	LOC112530773	---	uncharacterized LOC112530773	112530773	---	Z	NC_006127.5	41679232	41680761	+	51.417	-1.56182	0.434723	-3.59267	0.000327306	0.0101399
gene13152	AADAC	AADACL2	arylacetamide deacetylase	425034	ENSGALG00000010364	9	NC_006096.5	23595229	23605690	-	62.4267	-1.56347	0.505601	-3.0923	0.00198609	0.0335305
gene20701	KRT10	---	keratin type I cytoskeletal 10-like	771977	ENSGALG00000034349	27	NC_006114.5	7394030	7399036	-	104.141	-1.56877	0.472558	-3.31973	0.000901043	0.0201708
gene14254	PIEZO1	FAM38A	piezo type mechanosensitive ion channel component 1	415849	ENSGALG00000043725	11	NC_006098.5	18437180	18456694	-	233.669	-1.56888	0.540195	-2.90429	0.00368081	0.0499326
gene12419	CACHD1	---	cache domain containing 1	424693	ENSGALG00000011024	8	NC_006095.5	28427227	28511139	+	251.337	-1.56897	0.271518	-5.77852	7.53623e-09	1.68167e-06
gene12626	ARHGEF4	---	Rho guanine nucleotide exchange factor 4	424761	ENSGALG00000002193	9	NC_006096.5	2452790	2660190	-	70.1591	-1.57376	0.497136	-3.16565	0.00154736	0.0289708
gene14767	PDZRN3	---	PDZ domain containing ring finger 3	416099	ENSGALG00000007819	12	NC_006099.5	17006355	17127212	-	146.662	-1.57388	0.261935	-6.00865	1.87076e-09	5.3341e-07
gene13118	LXN	---	latexin	771519	ENSGALG00000009651	9	NC_006096.5	22605780	22610850	+	67.1984	-1.57762	0.368784	-4.2779	1.88663e-05	0.00118565
gene3374	CRYGN	---	crystallin gamma N	428406	ENSGALG00000006189	2	NC_006089.5	6325393	6363265	-	82.9152	-1.58135	0.389052	-4.06462	4.81102e-05	0.00246917
gene11131	COL18A1	---	collagen type XVIII alpha 1	373978	ENSGALG00000038311	7	NC_006094.5	6651353	6682386	+	296.445	-1.58645	0.485758	-3.26592	0.00109107	0.0230442
gene2735	LHFPL6	LHFP, LHFPL1	LHFPL tetraspan subfamily member 6	418889	ENSGALG00000017036	1	NC_006088.5	172287762	172427229	+	85.9391	-1.58784	0.416091	-3.81607	0.000135591	0.0055524
gene19740	KIRREL	---	kin of IRRE like (Drosophila)	425302	ENSGALG00000029528	25	NC_006112.4	2487543	2507284	+	387.658	-1.58827	0.325516	-4.87925	1.06488e-06	0.000113076
gene7376	XKRX	---	XK related X-linked	771005	ENSGALG00000006637	4	NC_006091.5	5137595	5145551	+	187.756	-1.58971	0.381916	-4.16245	3.14855e-05	0.00179549
gene1722	IGSF3	---	immunoglobulin superfamily member 3	418451	ENSGALG00000036738	1	NC_006088.5	93574289	93651445	+	1115.59	-1.59132	0.278668	-5.71045	1.12675e-08	2.40952e-06
gene6333	LOC101748824	---	uncharacterized LOC101748824	101748824	ENSGALG00000033865	3	NC_006090.5	55316932	55320995	-	9.90658	-1.59239	0.510418	-3.11978	0.00180984	0.0314515
gene14283	DEF8	---	differentially expressed in FDCP 8 homolog	769452	ENSGALG00000025712	11	NC_006098.5	18845940	18849715	+	59.3435	-1.59701	0.446935	-3.57324	0.000352592	0.0105826
gene12199	KLF-4/KLF1	KLF1	Kruppel-like factor 1 (erythroid)	424577	ENSGALG00000010101	8	NC_006095.5	20767737	20771119	+	56.9906	-1.59974	0.425169	-3.7626	0.000168153	0.00644043
gene9551	GALNT16	GALNTL1	polypeptide N-acetylgalactosaminyltransferase 16	423263	ENSGALG00000009452	5	NC_006092.5	28248849	28309327	-	65.0319	-1.6006	0.480315	-3.3324	0.000860995	0.0195239
gene20182	FANCE	---	FA complementation group E	419891	ENSGALG00000002561	26	NC_006113.5	4079999	4084351	-	405.322	-1.60175	0.512844	-3.12327	0.00178854	0.0311166
gene2532	LOC100859304	---	envelope glycoprotein gp95-like	100859304	---	1	NC_006088.5	151352876	151354505	-	14.6854	-1.60281	0.481952	-3.32566	0.000882086	0.0199142
gene17453	CD300L-S1	---	CD300 antigen-like family member	769812	ENSGALG00000019755	18	NC_006105.5	10416889	10417619	-	13.068	-1.60386	0.544939	-2.94319	0.00324845	0.0463974
gene1069	TMEM121B	CECR6	transmembrane protein 121B	772223	ENSGALG00000027408	1	NC_006088.5	61630949	61635487	-	47.4803	-1.61564	0.390086	-4.14176	3.44648e-05	0.00192965
gene3797	COLQ	---	collagen like tail subunit of asymmetric acetylcholinesterase	776178	ENSGALG00000011202	2	NC_006089.5	33945154	33995748	-	68.1063	-1.61677	0.500082	-3.23301	0.00122492	0.02469
gene19848	S100A16	---	S100 calcium binding protein A16	100859094	ENSGALG00000028924	25	NC_006112.4	3314992	3317683	-	100.989	-1.61869	0.492265	-3.28825	0.00100813	0.0219239
gene16636	BLEC2	B-NK, BNK	C-type lectin-like receptor 2	693259	ENSGALG00000000136	16	NC_006103.5	2558274	2560766	-	16.3554	-1.62158	0.467737	-3.46687	0.000526565	0.0139544
gene3212	AGAP3	CENTG3	ArfGAP with GTPase domain ankyrin repeat and PH domain 3	768507	ENSGALG00000031276	2	NC_006089.5	218098	296725	-	61.003	-1.62531	0.470895	-3.45154	0.000557402	0.0144964
gene1540	G6PD	---	glucose-6-phosphate dehydrogenase	112530318	---	1	NC_006088.5	84097496	84102135	+	188.688	-1.62785	0.446267	-3.64772	0.000264582	0.00877535
gene19419	THY1	---	Thy-1 cell surface antigen	378897	ENSGALG00000006751	24	NC_006111.5	4202440	4206718	+	125.583	-1.63122	0.354711	-4.59872	4.251e-06	0.000353798
gene22268	OTUB1	---	OTU deubiquitinase ubiquitin aldehyde binding 1	777320	ENSGALG00000038229	33	NC_008465.4	6295436	6300594	-	498.349	-1.64442	0.54768	-3.00252	0.00267756	0.0409806
gene11816	OLFML2B	---	olfactomedin like 2B	424366	ENSGALG00000002667	8	NC_006095.5	4171799	4181633	-	200.81	-1.6572	0.445699	-3.71821	0.000200642	0.00715113
gene14392	HYAL2	---	hyaluronoglucosaminidase 2	415908	ENSGALG00000002138	12	NC_006099.5	1840720	1843286	-	114.503	-1.65981	0.48084	-3.4519	0.000556662	0.0144964
gene19017	XKR8	XRG8	XK related 8	724081	ENSGALG00000030305	23	NC_006110.5	1579849	1582012	+	63.3804	-1.66584	0.536297	-3.1062	0.00189511	0.0324933
gene16711	PTGDS	L-PGDS, LPGDS, PDS, PGD2, PGDS, PGDS2	prostaglandin D2 synthase 21kDa (brain)	374110	ENSGALG00000030886	17	NC_006104.5	872548	874540	-	3575.84	-1.66702	0.452147	-3.68688	0.000227017	0.00791117
gene6967	SLC5A6	---	solute carrier family 5 member 6	100857231	ENSGALG00000040541	3	NC_006090.5	104480220	104484822	-	136.319	-1.66743	0.4753	-3.50817	0.000451194	0.0127003
gene16644	DMB2	B-DMB2, B-MA2, BMA2	major histocompatibility complex class II DM beta 2	417051	ENSGALG00000038393	16	NC_006103.5	2589313	2592336	+	591.207	-1.67372	0.537667	-3.11292	0.00185247	0.031977
gene19512	PHLDB1	---	pleckstrin homology like domain family B member 1	419790	ENSGALG00000040030	24	NC_006111.5	5690906	5714603	-	59.7346	-1.67542	0.481945	-3.47638	0.00050824	0.0137047
gene17452	CD300LG	CD300A, CD300L-B1, CD300L-B2	CD300 molecule like family member g	422107	ENSGALG00000007713	18	NC_006105.5	10410462	10414906	-	300.192	-1.67996	0.323873	-5.18711	2.13581e-07	3.0454e-05
gene13556	LOC415472	---	uncharacterized LOC415472	415472	ENSGALG00000034021	10	NC_006097.5	12558619	12658630	+	170.086	-1.68014	0.384385	-4.37097	1.23697e-05	0.000839013
gene10063	L3HYPDH	C5H14ORF149	trans-L-3-hydroxyproline dehydratase	423531	ENSGALG00000012011	5	NC_006092.5	55000992	55003469	+	29.4185	-1.6802	0.51822	-3.24225	0.00118588	0.0243129
gene18794	LOC112530161	---	dematin-like	112530161	---	22	NC_006109.5	1636796	1639984	+	22.684	-1.68069	0.411933	-4.08002	4.50318e-05	0.00235835
gene16098	B3GNT4	---	UDP-GlcNAc:betaGal beta-1,3-N-acetylglucosaminyltransferase 4	100858043	ENSGALG00000028803	15	NC_006102.5	6090717	6093054	+	300.174	-1.68322	0.2715	-6.19969	5.65741e-10	1.7777e-07
gene3742	GPNMB	---	glycoprotein nmb	428431	ENSGALG00000010949	2	NC_006089.5	31127744	31144996	+	52.5745	-1.68451	0.521799	-3.22828	0.00124538	0.0250001
gene767	SMDT1	C1H22ORF32, DDDD, EMRE	single-pass membrane protein with aspartate rich tail 1	770755	ENSGALG00000011897	1	NC_006088.5	49420740	49422778	-	652.113	-1.6998	0.420496	-4.04236	5.29157e-05	0.00268007
gene16482	LOC112533558	---	uncharacterized LOC112533558	112533558	---	16	NC_006103.5	1573339	1576104	-	29.862	-1.7001	0.359251	-4.73236	2.21925e-06	0.000208352
gene18796	DMTN	EPB49	dematin actin binding protein	776542	ENSGALG00000040807	22	NC_006109.5	1640164	1650436	-	48.4421	-1.70079	0.527574	-3.22378	0.00126509	0.0252336
gene16547	LOC100859202	---	C-type lectin domain family 2 member D-like	100859202	ENSGALG00000045387	16	NC_006103.5	2092134	2093624	+	24.8761	-1.70079	0.490207	-3.46954	0.000521351	0.0139361
gene19845	LOC101747386	---	protein S100-A9-like	101747386	---	25	NC_006112.4	3305574	3306508	-	146.485	-1.70293	0.569729	-2.98901	0.0027988	0.0422896
gene19058	LOC100857883	---	digestive cysteine proteinase 2-like	100857883	ENSGALG00000029833	23	NC_006110.5	2220121	2224915	+	101.222	-1.70505	0.414427	-4.11422	3.88484e-05	0.00212864
gene8105	JCHAIN	IGJ	joining chain of multimeric IgA and IgM	374117	ENSGALG00000011551	4	NC_006091.5	50012276	50018044	-	2415	-1.70954	0.39047	-4.37815	1.19692e-05	0.000819067
gene18947	RETSAT	---	retinol saturase	426549	ENSGALG00000034358	22	NC_006109.5	5320277	5327706	-	945.17	-1.72849	0.483677	-3.57364	0.000352058	0.0105826
gene19464	APOA1	---	apolipoprotein A1	396536	ENSGALG00000007114	24	NC_006111.5	5140178	5141688	-	2100.78	-1.7425	0.596089	-2.92322	0.00346432	0.0480879
gene903	MB	---	myoglobin	418056	ENSGALG00000012541	1	NC_006088.5	52004052	52007757	+	39.2453	-1.74728	0.469038	-3.72525	0.000195118	0.00711176
gene18544	SLC2A5	---	solute carrier family 2 member 5	419438	ENSGALG00000002466	21	NC_006108.5	3244227	3269022	-	44.5223	-1.75131	0.357521	-4.89849	9.65781e-07	0.000106709
gene16712	C8G	---	complement component 8 gamma polypeptide	770691	ENSGALG00000040644	17	NC_006104.5	876629	880052	-	21.811	-1.75406	0.599501	-2.92586	0.00343504	0.047907
gene9329	LOC101749515	---	uncharacterized LOC101749515	101749515	---	5	NC_006092.5	17426955	17433527	+	41.7597	-1.75678	0.336429	-5.22185	1.77145e-07	2.64806e-05
gene507	LYZ	LYZC	lysozyme (renal amyloidosis)	396218	ENSGALG00000009963	1	NC_006088.5	35542896	35546583	+	163.148	-1.76043	0.493229	-3.5692	0.000358075	0.0106942
gene16637	BLEC1	B-LEC, Blec, CLEC2D, TCLEC2D	C-type lectin-like receptor 1	404776	ENSGALG00000028659	16	NC_006103.5	2560956	2565105	+	150.612	-1.76251	0.392049	-4.49563	6.93649e-06	0.00052026
gene16642	DMA	B-DMA, B-MA1, BMA1, DMA1, MHC-DMA, MHCDMA	major histocompatibility complex class II DM alpha	417050	ENSGALG00000000158	16	NC_006103.5	2584405	2586614	+	348.558	-1.76266	0.555457	-3.17335	0.0015069	0.0284335
gene9371	LDLRAD3	---	low density lipoprotein receptor class A domain containing 3	423160	ENSGALG00000038913	5	NC_006092.5	19498516	19641955	+	1128.9	-1.7725	0.28969	-6.11861	9.43964e-10	2.90684e-07
gene19758	NES	---	nestin	395890	ENSGALG00000013239	25	NC_006112.4	2647907	2655418	-	67.5057	-1.77314	0.55118	-3.21699	0.00129543	0.0255683
gene16494	LOC107049095	---	zinc finger protein 239-like	107049095	---	16	NC_006103.5	1711235	1726904	-	31.015	-1.7833	0.478821	-3.72436	0.000195812	0.00711176
gene77	SMO	---	smoothened frizzled class receptor	395949	ENSGALG00000036114	1	NC_006088.5	1339489	1348014	+	174.252	-1.78669	0.372294	-4.79915	1.59342e-06	0.000158283
gene20783	LOC112530433	---	uncharacterized LOC112530433	112530433	---	28	NC_006115.5	129528	135628	-	19.2751	-1.79374	0.425279	-4.21779	2.46703e-05	0.00149547
gene17508	LOC107050352	EIF5A1, eIF-4D, eIF-5A, eIF-5A-1, eIF-5A1	eukaryotic translation initiation factor 5A-1-like	107050352	ENSGALG00000041164	18	NC_006105.5	11334901	11342818	+	433.651	-1.79423	0.500893	-3.58207	0.000340881	0.0104138
gene12226	BTBD19	---	BTB domain containing 19	100858105	ENSGALG00000028978	8	NC_006095.5	21142752	21150048	+	22.7768	-1.80309	0.608388	-2.96372	0.00303943	0.0448336
gene16560	LOC425214	---	flagellar attachment zone protein 1-like	425214	ENSGALG00000040101	16	NC_006103.5	2278012	2288823	+	38.7487	-1.80381	0.465578	-3.87435	0.000106909	0.00468968
gene21775	BCKDHA	---	branched chain keto acid dehydrogenase E1 alpha polypeptide	374210	ENSGALG00000042246	32	NC_006119.4	264687	271071	-	451.675	-1.80588	0.575568	-3.13756	0.00170358	0.030305
gene10622	TMEM72	---	transmembrane protein 72	100859699	ENSGALG00000026808	6	NC_006093.5	19962898	19970985	+	43.331	-1.80775	0.521173	-3.46862	0.000523137	0.0139361
gene16638	BLB1	B-LB, B-LB21, GSP-BLB1	Major histocompatibility complex class II beta chain BLB1	693256	ENSGALG00000000141	16	NC_006103.5	2565094	2566961	-	1978.27	-1.80945	0.437604	-4.1349	3.55116e-05	0.00197391
gene13911	HSD11B2	---	hydroxysteroid 11-beta dehydrogenase 2	100858361	ENSGALG00000028326	11	NC_006098.5	1363210	1372442	+	17.8944	-1.81028	0.56188	-3.22183	0.00127373	0.0253054
gene3507	GAD2	GAD65	glutamate decarboxylase 2	395395	ENSGALG00000040436	2	NC_006089.5	16266376	16299256	-	119.292	-1.811	0.478863	-3.78188	0.000155648	0.00614515
gene14468	PCBP4	---	poly(rC)-binding protein 4-like	100859674	ENSGALG00000027695	12	NC_006099.5	3541902	3548447	+	123.252	-1.82006	0.567553	-3.20685	0.00134195	0.0261875
gene14303	NQO1	---	NAD(P)H quinone dehydrogenase 1	769737	ENSGALG00000023437	11	NC_006098.5	19037093	19038948	-	41.9909	-1.82105	0.54146	-3.36322	0.0007704	0.0181374
gene7524	CAPN6	---	calpain 6	422341	ENSGALG00000008006	4	NC_006091.5	13325439	13385658	+	96.5755	-1.82122	0.59865	-3.04222	0.00234839	0.0377829
gene19283	SLC25A44	---	solute carrier family 25 member 44	107051180	ENSGALG00000037394	23	NC_006110.5	6055345	6065023	+	184.475	-1.82149	0.568764	-3.20254	0.00136223	0.0264159
gene20141	LOC112530324	---	collagen alpha-1(II) chain-like	112530324	---	26	NC_006113.5	3256636	3266383	-	110.643	-1.82155	0.570521	-3.19279	0.00140905	0.0271528
gene20945	PLIN4	---	perilipin-4	100857433	ENSGALG00000021972	28	NC_006115.5	2639956	2642632	-	382.847	-1.82391	0.552207	-3.30294	0.00095677	0.0210448
gene11461	TUBA4B	---	tubulin alpha 4b	100857214	ENSGALG00000011324	7	NC_006094.5	22201277	22204322	+	29.1669	-1.82583	0.445773	-4.09588	4.20574e-05	0.00224846
gene21681	LOC107049469	---	uncharacterized LOC107049469	107049469	---	31	NC_028740.2	5611737	5613521	-	1142.89	-1.83864	0.318163	-5.77893	7.51764e-09	1.68167e-06
gene18199	C20H20ORF204	---	chromosome 20 C20orf204 homolog	112530122	---	20	NC_006107.5	9406606	9410927	-	52.2391	-1.83939	0.58341	-3.15283	0.00161694	0.029603
gene20043	PNPLA1	---	patatin-like phospholipase domain containing 1	428259	ENSGALG00000000483	26	NC_006113.5	1523320	1530223	-	18.9694	-1.84161	0.53363	-3.4511	0.000558316	0.0144964
gene19766	LOC107055114	---	E3 SUMO-protein ligase PIAS3-like	107055114	ENSGALG00000034042	25	NC_006112.4	2811539	2829102	+	165.827	-1.84401	0.62311	-2.95937	0.00308269	0.0450858
gene16836	CERCAM	---	cerebral endothelial cell adhesion molecule	427768	ENSGALG00000004986	17	NC_006104.5	5306094	5316091	-	33.3651	-1.85349	0.533025	-3.47731	0.000506472	0.0137047
gene21184	TFE3	---	transcription factor binding to IGHM enhancer 3	107049522	---	30	NC_028739.2	295479	299673	-	63.928	-1.85978	0.594717	-3.12718	0.00176494	0.0309156
gene23217	LOC101749363	---	uncharacterized LOC101749363	101749363	---	Z	NC_006127.5	44703847	44712379	+	299.549	-1.86623	0.444278	-4.20059	2.66224e-05	0.00159409
gene11137	FTCD	---	formimidoyltransferase cyclodeaminase	395726	ENSGALG00000006131	7	NC_006094.5	6809907	6820260	-	13.781	-1.87041	0.621615	-3.00895	0.00262155	0.0404416
gene20707	KRT14	CK-14, K14	keratin 14	408039	ENSGALG00000003690	27	NC_006114.5	7438735	7442565	-	272.542	-1.87258	0.60704	-3.08476	0.00203715	0.033943
gene18712	GGCX	---	gamma-glutamyl carboxylase	112530186	---	22	NC_006109.5	14	6595	+	143.154	-1.88573	0.570777	-3.30378	0.000953895	0.0210116
gene7244	SHROOM4	---	shroom family member 4	777072	ENSGALG00000033953	4	NC_006091.5	1851324	1858923	-	60.3039	-1.88734	0.627441	-3.008	0.00262977	0.0404501
gene19057	FGR	YRK	FGR proto-oncogene Src family tyrosine kinase	777583	ENSGALG00000032199	23	NC_006110.5	2210209	2218387	-	129.345	-1.90101	0.494612	-3.84343	0.000121329	0.0051041
gene21300	LOC107049790	---	voltage-dependent P/Q-type calcium channel subunit alpha-1A-like	107049790	ENSGALG00000037131	30	NC_028739.2	1415846	1450013	+	31.2434	-1.90402	0.523089	-3.63995	0.000272689	0.00889241
gene3119	ARHGEF17	---	Rho guanine nucleotide exchange factor 17	777518	ENSGALG00000017326	1	NC_006088.5	196399619	196440215	-	48.057	-1.9056	0.559686	-3.40477	0.000662186	0.016158
gene18895	SLC4A5	---	solute carrier family 4 member 5	425261	ENSGALG00000032146	22	NC_006109.5	3874479	3902778	-	110.03	-1.9213	0.289447	-6.63784	3.1832e-11	1.4852e-08
gene2354	C1H2ORF40	---	chromosome 1 open reading frame human C2orf40	771055	ENSGALG00000043690	1	NC_006088.5	136717901	136721073	+	61.4177	-1.92654	0.586459	-3.28504	0.00101966	0.0220371
gene3094	KCNE3	---	potassium voltage-gated channel subfamily E regulatory subunit 3	428105	ENSGALG00000022696	1	NC_006088.5	195858570	195863712	-	59.621	-1.92838	0.627712	-3.07208	0.00212574	0.0351936
gene14678	SLC6A8	---	solute carrier family 6 member 8	100861584	ENSGALG00000041419	12	NC_006099.5	11989588	11994549	+	183.173	-1.93192	0.49034	-3.93997	8.14932e-05	0.00375997
gene18236	ANGPT4	---	angiopoietin 4	771763	ENSGALG00000040755	20	NC_006107.5	9893984	9901649	+	70.2475	-1.93305	0.512746	-3.77	0.000163246	0.00634991
gene18442	RNF207	---	ring finger protein 207	419374	ENSGALG00000032525	21	NC_006108.5	637117	642007	-	30.5492	-1.93449	0.551814	-3.50569	0.000455417	0.0127957
gene24	LOC112532872	---	serine/arginine repetitive matrix protein 1-like	112532872	---	1	NC_006088.5	292351	300657	+	141.278	-1.93803	0.526795	-3.6789	0.00023424	0.00806843
gene20023	CSF1	---	colony stimulating factor 1	100499189	ENSGALG00000033854	26	NC_006113.5	1287169	1293862	+	69.6557	-1.93858	0.475689	-4.07532	4.59511e-05	0.00239023
gene13343	ZP3	ZPC, Zp-3	zona pellucida sperm-binding protein 3	378906	ENSGALG00000001559	10	NC_006097.5	3087977	3090609	+	57.6102	-1.94601	0.531063	-3.66437	0.000247947	0.00844611
gene10641	LOC112532657	---	uncharacterized LOC112532657	112532657	---	6	NC_006093.5	20421013	20450532	+	72.1108	-1.94826	0.657919	-2.96125	0.00306395	0.0450579
gene21021	LOC100859819	CARTL	cocaine- and amphetamine-regulated transcript protein-like	100859819	ENSGALG00000043544	28	NC_006115.5	3401625	3403741	+	12.3923	-1.94894	0.636268	-3.06308	0.00219074	0.0357117
gene15879	LOC770617	---	transmembrane protein 100-like	770617	ENSGALG00000038715	14	NC_006101.5	14583043	14586185	+	87.1855	-1.95961	0.584936	-3.35012	0.000807766	0.0187307
gene11241	LOC101748063	---	uncharacterized LOC101748063	101748063	---	7	NC_006094.5	11919349	11931584	-	27.4858	-1.96248	0.527026	-3.72368	0.000196337	0.00711176
gene14186	HSD17B2	---	hydroxysteroid 17-beta dehydrogenase 2	415807	ENSGALG00000005467	11	NC_006098.5	15747635	15757863	+	37.1528	-1.96671	0.411551	-4.77877	1.76369e-06	0.000172965
gene10942	CPXM2	---	carboxypeptidase X M14 family member 2	423951	ENSGALG00000009693	6	NC_006093.5	32711730	32779269	-	45.4463	-1.96926	0.515231	-3.82208	0.00013233	0.00546241
gene19331	ST3GAL4	C24H20ORF173, SIAT4C	ST3 beta-galactoside alpha-2,3-sialyltransferase 4	419718	ENSGALG00000029747	24	NC_006111.5	470560	483313	+	64.8043	-1.97737	0.386273	-5.11911	3.06987e-07	4.14621e-05
gene22782	FST	---	follistatin	396119	ENSGALG00000014908	Z	NC_006127.5	16072541	16079184	+	31.0963	-1.97915	0.674265	-2.93528	0.00333251	0.0470739
gene12291	SLC5A9	---	solute carrier family 5 member 9	424625	ENSGALG00000010494	8	NC_006095.5	22959805	22982889	+	214.945	-1.98113	0.498715	-3.97247	7.11299e-05	0.00335947
gene16338	TCN2	---	transcobalamin 2	429737	---	15	NC_006102.5	11066329	11069031	-	62.0166	-1.99253	0.670703	-2.97081	0.00297015	0.0440777
gene21198	NFIX	---	nuclear factor I X	396207	ENSGALG00000041630	30	NC_028739.2	402421	415749	-	104.816	-2.00194	0.579606	-3.45398	0.000552386	0.0144613
gene19756	CRABP2	CRABP-II	cellular retinoic acid binding protein 2	100857929	ENSGALG00000029140	25	NC_006112.4	2633364	2636782	+	21.2943	-2.00658	0.5478	-3.66298	0.000249298	0.00845472
gene24084	PFKFB4	6PF-2-K/Fru-2, PFK/FBPase	6-phosphofructo-2-kinase/fructose-2,6-biphosphatase 4	415906	ENSGALG00000032385	Un	NW_020110163.1	263827	267773	-	78.4998	-2.00885	0.443058	-4.53405	5.78641e-06	0.000443251
gene13125	LOC101751877	---	uncharacterized LOC101751877	101751877	---	9	NC_006096.5	22828165	22833584	-	66.0272	-2.0112	0.389265	-5.16667	2.38305e-07	3.35397e-05
gene8812	LOC107056274	---	rho-related BTB domain-containing protein 2-like	107056274	ENSGALG00000040291	4	NC_006091.5	90978947	90984453	+	81.6524	-2.01222	0.692252	-2.90677	0.00365181	0.0497583
gene16100	LOC112533515	---	uncharacterized LOC112533515	112533515	---	15	NC_006102.5	6096302	6099112	+	16.222	-2.01416	0.655117	-3.07451	0.00210849	0.0349456
gene16597	ZNF692	---	zinc finger protein 692	427095	ENSGALG00000041845	16	NC_006103.5	2446991	2453265	+	281.937	-2.01459	0.294757	-6.83476	8.21447e-12	4.86454e-09
gene14286	URAH	---	5-hydroxyisourate hydrolase	415859	ENSGALG00000000549	11	NC_006098.5	18861161	18864035	-	33.7672	-2.01485	0.640501	-3.14574	0.00165667	0.0298409
gene5	CLC2DL4	---	C-type lectin domain family 2 member D-like 4	100857569	ENSGALG00000038656	1	NC_006088.5	45693	58630	+	390.486	-2.02828	0.441229	-4.59687	4.28875e-06	0.000354206
gene15375	PPP2R2B	---	protein phosphatase 2 regulatory subunit Bbeta	416350	ENSGALG00000007565	13	NC_006100.5	18600504	18670087	-	188.281	-2.02948	0.554629	-3.65916	0.000253042	0.00851469
gene20165	OLFML3	ONT1	olfactomedin like 3	419882	ENSGALG00000001956	26	NC_006113.5	3801415	3803010	+	59.1924	-2.04488	0.50878	-4.01919	5.83974e-05	0.00290047
gene21579	IGSF1L7	---	immunoglobulin superfamily member 1-like 7	100859075	ENSGALG00000044267	31	NC_028740.2	4044174	4049443	+	9.37842	-2.04632	0.662302	-3.08971	0.00200351	0.0336677
gene20	CD69L	CD69	CD69 molecule like	417816	ENSGALG00000031037	1	NC_006088.5	237200	246156	+	927.973	-2.05339	0.302928	-6.77846	1.21465e-11	6.44894e-09
gene3070	MADPRT1	ART7.2, MADPRT	mono(ADP-ribosyl)transferase 1	428123	ENSGALG00000000871	1	NC_006088.5	195587654	195588790	+	14.64	-2.06107	0.596876	-3.4531	0.000554191	0.0144625
gene12636	GPC1	---	glypican 1	424770	ENSGALG00000040316	9	NC_006096.5	2867618	3029975	-	608.61	-2.06297	0.373448	-5.52411	3.31167e-08	6.21826e-06
gene581	NTS	NT	neurotensin	417883	ENSGALG00000027192	1	NC_006088.5	42207151	42223589	+	168.149	-2.06777	0.690976	-2.99254	0.00276666	0.0420238
gene5098	FZD6	FZ-6	frizzled class receptor 6	378788	ENSGALG00000030626	2	NC_006089.5	129255360	129282547	+	306.379	-2.06877	0.30906	-6.69376	2.17504e-11	1.04654e-08
gene13797	SERF2	---	small EDRK-rich factor 2	107054222	---	10	NC_006097.5	20570656	20571268	-	211.106	-2.07105	0.686075	-3.0187	0.00253865	0.0395223
gene766	NDUFA6	---	NADH:ubiquinone oxidoreductase subunit A6	427897	ENSGALG00000035223	1	NC_006088.5	49418394	49419964	+	435.656	-2.07322	0.572331	-3.62242	0.000291863	0.00933447
gene14514	LOC107054453	---	uncharacterized LOC107054453	107054453	---	12	NC_006099.5	5178344	5238195	-	35.6408	-2.07362	0.618809	-3.35098	0.000805256	0.0187174
gene20690	TNS4	---	tensin 4	107055314	ENSGALG00000028308	27	NC_006114.5	7267351	7278739	-	11.6886	-2.07915	0.674455	-3.08272	0.00205119	0.0340692
gene1238	MANSC1	---	MANSC domain containing 1	426428	ENSGALG00000038710	1	NC_006088.5	71797823	71804003	-	93.3206	-2.07941	0.328851	-6.32324	2.56139e-10	9.21421e-08
gene11429	GCG	GLP1, GLP2, GRPP	glucagon	396196	ENSGALG00000011104	7	NC_006094.5	21113155	21132291	+	247.565	-2.08178	0.533537	-3.90186	9.54575e-05	0.00428621
[truncated: 151 more rows]

[truncated: 1 more sheets: Br to Fay Heat+LPS]
