# Supplementary material for: Genetic lines respond uniquely within the chicken thymic transcriptome to acute heat stress and low dose lipopolysaccharide
Source: Sci Rep. 2019 Sep 20;9:13649. doi: 10.1038/s41598-019-50051-0 (PMC6754502; doi:10.1038/s41598-019-50051-0)
Supplement: Supplementary file 4 — Supplementary Dataset S3 [file 41598_2019_50051_MOESM4_ESM.xlsx]

## Sheet: Information
Supplementary Dataset S3. Overrepresented GO Biological Process terms in pairwise comparisons between treatments or chicken lines.
Sheets within this workbook describe the overrepresented GO terms in comparisons between treatments (within line) or between chicken lines (within treatment).
Analysis Settings
Analysis Type:	PANTHER Overrepresentation Test (Released 2018-11-13)
Annotation:	GO Ontology database (Released 2018-11-15)
Species:	Gallus gallus
Input Gene Lists:	Significant genes (q-value < 0.05, |log2 fold change| ≥ 1.0)
Reference List:	Genes expressed in thymic transcriptome (12,639 genes recognized by PANTHER)
Test Type:	Fisher's Exact Test
Correction:	False Discovery Rate (FDR)
	Designates the most specific GO terms (others are their parent terms)
Abbreviations
GO = Gene Ontology
DE = differential expression
LPS = lipopolysaccharide
Col = column
Summary of Overrepresented GO Terms
Line	Treatment	Most Specific	Total
Broiler	Heat + Saline to Thermoneutral + Saline	2	39
	Thermoneutral + LPS to Thermoneutral + Saline	15	30
	Heat + LPS to Thermoneutral + Saline	1	2
Fayoumi	Heat + LPS to Thermoneutral + Saline	0	0
Broiler to Fayoumi	Thermoneutral + Saline	2	2
	Heat + Saline*	0	0
	Thermoneutral + LPS*	0	0
	Heat + LPS*	2	4
* To focus on responses to treatment, genes with homeostatic line differences (in Thermoneutral + Saline) were excluded from these comparisons.

## Sheet: Treatment Comparisons
Treatment Comparison (to Thermoneutral + Saline)	Significant DE Genes	Recognized by PANTHER	Overrepresented GO Biological Process Term	ID	Total in Thymic Transcriptome	Observed (in Significant Genes)	Expected ((Col F/12,639)* Col B)	Fold Enrichment (Observed/Expected)	Raw p-value	q-value (FDR-adjusted p-value)
Broiler Heat + Saline	10	10	mitochondrial electron transport, cytochrome c to oxygen	GO:0006123	9	2	0.01	280.87	3.08e-05	0.0132
			aerobic electron transport chain	GO:0019646	9	2	0.01	280.87	3.08e-05	0.0128
			ATP synthesis coupled electron transport	GO:0042773	45	4	0.04	112.35	4.1e-08	6.04e-05
			oxidative phosphorylation	GO:0006119	49	4	0.04	103.18	5.66e-08	6.82e-05
			mitochondrial ATP synthesis coupled electron transport	GO:0042775	40	3	0.03	94.79	4.32e-06	0.0022
			respiratory electron transport chain	GO:0022904	62	4	0.05	81.54	1.39e-07	0.000131
			aerobic respiration	GO:0009060	51	3	0.04	74.35	8.64e-06	0.00409
			cellular respiration	GO:0045333	100	5	0.08	63.2	8.73e-09	0.000116
			ATP metabolic process	GO:0046034	107	5	0.08	59.06	1.21e-08	8.02e-05
			proton transmembrane transport	GO:1902600	93	4	0.07	54.36	6.59e-07	0.00046
			electron transport chain	GO:0022900	97	4	0.08	52.12	7.75e-07	0.000489
			purine ribonucleoside triphosphate metabolic process	GO:0009205	127	5	0.1	49.76	2.77e-08	0.000122
			purine ribonucleoside monophosphate metabolic process	GO:0009167	130	5	0.1	48.61	3.1e-08	0.000103
			purine nucleoside triphosphate metabolic process	GO:0009144	132	5	0.1	47.88	3.34e-08	8.86e-05
			purine nucleoside monophosphate metabolic process	GO:0009126	132	5	0.1	47.88	3.34e-08	7.38e-05
			energy derivation by oxidation of organic compounds	GO:0015980	134	5	0.11	47.16	3.59e-08	6.81e-05
			ribonucleoside triphosphate metabolic process	GO:0009199	134	5	0.11	47.16	3.59e-08	5.96e-05
			ribonucleoside monophosphate metabolic process	GO:0009161	146	5	0.12	43.28	5.45e-08	7.22e-05
			nucleoside triphosphate metabolic process	GO:0009141	149	5	0.12	42.41	6.01e-08	6.64e-05
			nucleoside monophosphate metabolic process	GO:0009123	165	5	0.13	38.3	9.87e-08	0.000101
			generation of precursor metabolites and energy	GO:0006091	200	5	0.16	31.6	2.51e-07	0.000222
			purine ribonucleotide metabolic process	GO:0009150	220	5	0.17	28.73	3.99e-07	0.000331
			purine nucleotide metabolic process	GO:0006163	231	5	0.18	27.36	5.06e-07	0.000395
			ribonucleotide metabolic process	GO:0009259	239	5	0.19	26.44	5.97e-07	0.00044
			ribose phosphate metabolic process	GO:0019693	250	5	0.2	25.28	7.43e-07	0.000492
			purine-containing compound metabolic process	GO:0072521	259	5	0.2	24.4	8.82e-07	0.000532
			monovalent inorganic cation transport	GO:0015672	215	4	0.17	23.51	1.69e-05	0.00747
			drug metabolic process	GO:0017144	297	5	0.23	21.28	1.71e-06	0.000988
			nucleotide metabolic process	GO:0009117	317	5	0.25	19.94	2.35e-06	0.0013
			nucleoside phosphate metabolic process	GO:0006753	321	5	0.25	19.69	2.5e-06	0.00132
			nucleobase-containing small molecule metabolic process	GO:0055086	374	5	0.3	16.9	5.24e-06	0.00257
			inorganic cation transmembrane transport	GO:0098662	321	4	0.25	15.75	7.95e-05	0.0293
			inorganic ion transmembrane transport	GO:0098660	358	4	0.28	14.12	0.000121	0.0433
			cation transmembrane transport	GO:0098655	359	4	0.28	14.08	0.000122	0.0426
			cation transport	GO:0006812	463	5	0.37	13.65	1.47e-05	0.0067
			organophosphate metabolic process	GO:0019637	566	5	0.45	11.17	3.84e-05	0.0154
			oxidation-reduction process	GO:0055114	604	5	0.48	10.46	5.24e-05	0.0204
			carbohydrate derivative metabolic process	GO:1901135	610	5	0.48	10.36	5.49e-05	0.0208
			ion transport	GO:0006811	738	5	0.58	8.56	0.000136	0.0461
Broiler Thermoneutral + LPS	205	185	positive regulation of interleukin-8 production	GO:0032757	14	4	0.2	19.52	0.00011	0.0454
			positive regulation of angiogenesis	GO:0045766	85	9	1.24	7.23	8.25e-06	0.0273
			positive regulation of vasculature development	GO:1904018	92	9	1.35	6.68	1.49e-05	0.0328
			regulation of endothelial cell migration	GO:0010594	95	8	1.39	5.75	0.000119	0.0439
			regulation of blood circulation	GO:1903522	111	9	1.62	5.54	5.88e-05	0.0371
			regulation of angiogenesis	GO:0045765	146	11	2.14	5.15	1.68e-05	0.0319
			regulation of ERK1 and ERK2 cascade	GO:0070372	142	10	2.08	4.81	7e-05	0.0371
			regulation of vasculature development	GO:1901342	161	11	2.36	4.67	3.93e-05	0.029
			regulation of cell-cell adhesion	GO:0022407	191	12	2.8	4.29	3.8e-05	0.0297
			regulation of system process	GO:0044057	224	13	3.28	3.96	3.94e-05	0.0275
			regulation of leukocyte activation	GO:0002694	249	13	3.64	3.57	0.00011	0.0441
			blood vessel development	GO:0001568	273	14	4	3.5	7.15e-05	0.0364
			vasculature development	GO:0001944	287	14	4.2	3.33	0.000119	0.0449
			immune response	GO:0006955	379	18	5.55	3.24	1.75e-05	0.0231
			regulation of response to external stimulus	GO:0032101	364	17	5.33	3.19	3.7e-05	0.0327
			regulation of cell adhesion	GO:0030155	355	16	5.2	3.08	9.41e-05	0.0445
			negative regulation of cell differentiation	GO:0045596	360	16	5.27	3.04	0.00011	0.0429
			negative regulation of developmental process	GO:0051093	494	21	7.23	2.9	1.69e-05	0.025
			tube development	GO:0035295	474	20	6.94	2.88	3.02e-05	0.0364
			epithelium development	GO:0060429	480	19	7.03	2.7	0.000109	0.0465
			negative regulation of multicellular organismal process	GO:0051241	583	22	8.53	2.58	6.03e-05	0.0363
			positive regulation of signal transduction	GO:0009967	811	29	11.87	2.44	1.31e-05	0.0346
			positive regulation of cell communication	GO:0010647	882	29	12.91	2.25	6.09e-05	0.0351
			positive regulation of signaling	GO:0023056	888	29	13	2.23	6.5e-05	0.0359
			immune system process	GO:0002376	865	28	12.66	2.21	0.000101	0.0445
			positive regulation of response to stimulus	GO:0048584	1089	35	15.94	2.2	1.69e-05	0.028
			regulation of multicellular organismal process	GO:0051239	1561	48	22.85	2.1	8.44e-07	0.0056
			regulation of multicellular organismal development	GO:2000026	1045	32	15.3	2.09	7.79e-05	0.0382
			negative regulation of cellular process	GO:0048523	2545	60	37.25	1.61	9.63e-05	0.044
			negative regulation of biological process	GO:0048519	2809	66	41.12	1.61	3.74e-05	0.031
Broiler Heat + LPS	97	88	cell adhesion	GO:0007155	372	14	2.59	5.41	3.68e-07	0.00488
			biological adhesion	GO:0022610	376	14	2.62	5.35	4.17e-07	0.00276
Fayoumi Heat + LPS	21	19	no overrepresented terms	---	---	---	---	---	---	---

## Sheet: Line  Comparisons
Line Comparison (within treatment)	Significant DE Genes	Not Shared with Thermoneutral + Saline	Recognized by PANTHER	Overrepresented GO Biological Process Term	ID	Total in Thymic Transcriptome	Observed (in Significant Genes)	Expected ((Col F/12,639)* Col B)	Fold Enrichment (Observed/Expected)	Raw p-value	q-value (FDR-adjusted p-value)
Broiler to Fayoumi Thermoneutral + Saline	728	---	534	peptidyl-arginine ADP-ribosylation	GO:0018120	4	4	0.17	23.67	0.000164	0.0388
				immune response	GO:0006955	379	34	16.01	2.12	0.000103	0.0254
Broiler to Fayoumi Heat + Saline	641	309	224	no overrepresented terms	---	---	---	---	---	---	---
Broiler to Fayoumi Thermoneutral + LPS	771	436	316	no overrepresented terms	---	---	---	---	---	---	---
Broiler to Fayoumi Heat + LPS	531	204	132	cytotoxic T cell differentiation	GO:0045065	11	5	0.11	43.52	4.36e-07	0.00578
				T cell mediated immunity	GO:0002456	25	6	0.26	22.98	6.48e-07	0.00429
				lymphocyte mediated immunity	GO:0002449	62	7	0.65	10.81	6.8e-06	0.0301
				adaptive immune response based on somatic recombination of immune receptors built from immunoglobulin superfamily domains	GO:0002460	69	7	0.72	9.71	1.3e-05	0.043
