# Supplementary material for: Genetic lines respond uniquely within the chicken thymic transcriptome to acute heat stress and low dose lipopolysaccharide
Source: Sci Rep. 2019 Sep 20;9:13649. doi: 10.1038/s41598-019-50051-0 (PMC6754502; doi:10.1038/s41598-019-50051-0)
Supplement: Supplementary file 5 — Supplementary Dataset S4 [file 41598_2019_50051_MOESM5_ESM.xlsx]

## Sheet: Information
Supplementary Dataset S4. Activated or inhibited downstream functions predicted from pairwise comparisons between treatments or chicken lines.
Sheets within this workbook describe significant IPA downstream functions predicted to be activated (z-score ≥ 2) or inhibited (z-score ≤ 2) in comparisons between treatments (within line) or between chicken lines (within treatment).
Analysis Settings
Analysis Type:	Core Expression Analysis
Software Version:	IPA - 46901286 (Released 2018-11-21)
Input Gene Lists:	Significant genes (q-value < 0.05, |log2 fold change| ≥ 1.0)
Measurement Used:	Log2 fold change (Expr Log Ratio)
Reference Database:	Ingenuity Knowledge Base (genes only)
Relationships Considered:	Direct and indirect, but must be experimentally observed
Significant Associations:	p-value < 0.05, |z-score| ≥ 2
Abbreviations
IPA = Ingenuity Pathway Analysis
DE = differential expression
LPS = lipopolysaccharide
Summary of Significant Downstream Functions
Line	Treatment	Total
Broiler	Heat + Saline to Thermoneutral + Saline	0
	Thermoneutral + LPS to Thermoneutral + Saline	17
	Heat + LPS to Thermoneutral + Saline	9
Fayoumi	Heat + LPS to Thermoneutral + Saline	0
Broiler to Fayoumi	Thermoneutral + Saline	42
	Heat + Saline*	0
	Thermoneutral + LPS*	18
	Heat + LPS*	1
* To focus on responses to treatment, genes with homeostatic line differences (in Thermoneutral + Saline) were excluded from these comparisons.

## Sheet: Treatment Comparisons
Treatment Comparison (to Thermoneutral + Saline)	Significant DE Genes	Recognized by IPA	Diseases or Functions Annotation	p-value	Predicted State	Activation z-score	Number of Genes	Genes
Broiler Heat + Saline	10	10	none	---	---	---	---	---
Broiler Thermoneutral + LPS	205	173	apoptosis	0.000109	Increased	3.227	52	ACVRL1,ADCY6,ADIPOQ,ATF3,BIRC2,C1QTNF1,CD274,CES1,COL1A1,DAO,DSG2,EAF2,ENG,F2RL1,FAS,FKBP5,FZD2,FZD9,GEM,HEYL,HYAL2,IL18,IL1RL1,KCND3,KDR,LAMA4,MAP3K8,MCF2,MEOX2,MFGE8,NRP1,PDPN,PLSCR1,PRDM1,PTGS2,RAPGEF3,RIPK3,S100A11,SDC4,SERPINB5,SRPX,TBX3,TCIM,TNFRSF11B,TNFRSF4,TNFSF11,TRIM35,TTPA,TWIST2,TYRO3,WNT5A,ZC3H12A
			production of reactive oxygen species	0.000139	Increased	2.851	13	ADIPOQ,F2RL1,FAS,IL18,MAP3K8,PTGS2,RAPGEF3,RIPK3,SH3GL2,SHANK2,TNFRSF11B,TNFSF11,WNT5A
			necrosis	0.000503	Increased	2.745	50	ACVRL1,ADCY6,ADIPOQ,ATF3,BIRC2,C1QTNF1,CD274,CES1,COL1A1,DSG2,EAF2,ENG,F2RL1,FABP3,FAS,FKBP5,FZD2,FZD9,GEM,GPC1,HEYL,HLA-A,HYAL2,IL11RA,IL18,IL1RL1,KDR,MAP3K8,MEOX2,MFGE8,NRP1,PLSCR1,PRDM1,PTGS2,RAPGEF3,RIPK3,S100A11,SDC4,SERPINB10,SERPINB5,SH3GL2,SRPX,TCIM,TNFRSF11B,TNFRSF4,TNFSF11,TTPA,TYRO3,WNT5A,ZC3H12A
			synthesis of reactive oxygen species	0.000244	Increased	2.553	15	ADIPOQ,F2RL1,FAS,IL18,MAP3K8,PTGS2,RAPGEF3,RIPK3,SERPINB5,SH3GL2,SHANK2,TNFRSF11B,TNFSF11,WNT5A,ZC3H12A
			inhibition of cells	0.000113	Increased	2.329	8	CD274,FKBP5,HLA-A,IL18,PRDM1,PTGS2,RAPGEF3,TNFRSF4
			cellular infiltration by phagocytes	3.94e-05	Increased	2.226	12	ADIPOQ,CES1,F2RL1,FAS,IL11RA,IL18,IL1RL1,KDR,MAP3K8,PRDM1,PTGS2,RARRES2
			migration of smooth muscle cells	2.65e-08	Increased	2.116	12	ADIPOQ,ATF3,COL1A1,EGFL7,ELN,IL18,KDR,MEOX2,PTGS2,RAMP2,RAPGEF3,SDC4
			infiltration by neutrophils	5.71e-05	Increased	2.079	9	ADIPOQ,F2RL1,FAS,IL18,IL1RL1,MAP3K8,PRDM1,PTGS2,RARRES2
			cellular infiltration by myeloid cells	0.000501	Increased	2.075	11	ADIPOQ,CES1,F2RL1,FAS,IL18,IL1RL1,KDR,MAP3K8,PRDM1,PTGS2,RARRES2
			quantity of neutrophils	2.55e-05	Increased	2.035	11	ADIPOQ,F2RL1,FAS,FZD9,IL18,MFAP2,PLSCR1,RARRES2,ST3GAL4,TCIM,TNFRSF4
			quantity of granulocytes	7.75e-06	Increased	2.012	14	ADIPOQ,CD34,F2RL1,FAS,FZD9,IL18,IL1RL1,MFAP2,PLSCR1,PTGS2,RARRES2,ST3GAL4,TCIM,TNFRSF4
			leukopoiesis	4.39e-05	Increased	2.011	23	ADIPOQ,CD274,FAS,FZD9,HLA-A,IL11RA,IL13RA2,IL18,IL1RL1,KDR,MAP3K8,MFAP2,MFGE8,NRP1,PLSCR1,PRDM1,PTGS2,RIPK3,TNFRSF11B,TNFRSF4,TNFSF11,TYRO3,WNT5A
			progressive malignant solid tumor	5.41e-06	Increased	2	10	ATF3,CD274,COL1A1,EAF2,ENG,IL18,KDR,PTGS2,TNFSF11,TYRO3
			coagulation of blood	6.54e-06	Increased	2	13	C1QTNF1,CD34,COL1A1,EHD2,F2RL1,FGB,FGG,MFAP2,MFGE8,PDPN,PTGS2,ST3GAL4,TYRO3
			progression of carcinoma	8.24e-06	Increased	2	9	ATF3,CD274,COL1A1,EAF2,ENG,IL18,KDR,PTGS2,TYRO3
			progression of malignant tumor	2.87e-05	Increased	2	11	ATF3,CD274,COL1A1,EAF2,ENG,IL18,KDR,PTGS2,TNFSF11,TWIST2,TYRO3
			vasculogenesis	2.58e-12	Decreased	-2.15	35	ACVRL1,ADGRA2,ADIPOQ,ATF3,BMPER,CD34,COL1A1,EAF2,EGFL7,ELN,ENG,ESAM,F2RL1,FAS,GEM,GPC1,HEYL,IL13RA2,IL18,IL1RL1,KDR,MEOX2,MFGE8,NRP1,PLVAP,PRDM1,PTGS2,RAMP2,REM1,SDC4,SERPINB5,SOX18,TIE1,TNFSF11,WNT5A
Broiler Heat + LPS	97	83	organismal death	0.000682	Increased	3.109	26	BMPER,CHRNA1,CLDN1,CLMP,CNR1,COL5A1,DNM1,DSG2,ELN,FGFBP1,FGFRL1,FGG,GLT8D2,IGFBP5,ITGA11,LAMA4,MEOX2,NTRK2,PDGFC,RAMP2,SDC4,SH3GL2,TCF21,TWIST2,WNT11,WNT5A
			morbidity or mortality	0.000341	Increased	2.915	27	ANTXR1,BMPER,CHRNA1,CLDN1,CLMP,CNR1,COL5A1,DNM1,DSG2,ELN,FGFBP1,FGFRL1,FGG,GLT8D2,IGFBP5,ITGA11,LAMA4,MEOX2,NTRK2,PDGFC,RAMP2,SDC4,SH3GL2,TCF21,TWIST2,WNT11,WNT5A
			neonatal death	1.63e-06	Increased	2.229	12	BMPER,CHRNA1,CLDN1,DNM1,FGFRL1,LAMA4,MEOX2,NTRK2,SH3GL2,TCF21,WNT11,WNT5A
			cyanosis	0.00246	Increased	2	4	DNM1,FGFRL1,MEOX2,TCF21
			development of vasculature	1.4e-06	Decreased	-2.078	20	ANTXR1,BMPER,CD34,CNR1,COL1A2,COL5A1,ELN,FGFRL1,IL13RA2,LAMA4,MEOX2,NPTX1,NTRK2,PDGFC,RAMP2,REM1,SDC4,TCF21,WNT11,WNT5A
			angiogenesis	3.53e-06	Decreased	-2.078	18	ANTXR1,BMPER,CD34,CNR1,COL1A2,COL5A1,ELN,IL13RA2,LAMA4,MEOX2,NPTX1,NTRK2,PDGFC,RAMP2,REM1,SDC4,WNT11,WNT5A
			organization of cytoskeleton	0.00466	Decreased	-2.405	16	ABLIM3,AFAP1L1,ANTXR1,CHRNA1,CNR1,DNM1,LMCD1,MAOA,NTRK2,REM1,RFLNB,S100A11,SDC4,SH3GL2,TUB,WNT5A
			size of body	0.00571	Decreased	-2.592	11	BMPER,CLMP,CNR1,FGFRL1,IGFBP5,ITGA11,LAMA4,MEOX2,NTRK2,SH3GL2,WNT5A
			quantity of cells	0.00204	Decreased	-2.611	20	ABCG2,CD34,CD38,CES1,CHRNA1,CHST4,DNM1,FGFRL1,FHL5,IGFBP5,IL13RA2,LAMA4,MAOA,NPTX1,NTRK2,PDGFC,SH3GL2,TNFRSF13C,TUB,WNT5A
Fayoumi Heat + LPS	21	19	none	---	---	---	---	---

## Sheet: Line Comparisons
Line Comparison (within treatment)	Significant DE Genes	Not Shared with Thermoneutral + Saline	Recognized by IPA	Diseases or Functions Annotation	p-value	Predicted State	Activation z-score	Number of Genes	Genes
Broiler to Fayoumi Thermoneutral + Saline	728	---	462	organ degeneration	2.26e-05	Increased	3.259	34	ACTC1,ADAMTS3,AMHR2,ARL6,ATP8A2,BBS1,BMP7,CCR2,CERS1,Ces1g,CIITA,CNGA3,CRX,CTSV,CX3CL1,CXCL12,CYBB,FBN2,GRIA2,GRID1,HSD17B2,IL6,LRAT,MGAT5B,NDP,NMNAT2,PTGS1,RLBP1,SH3GL2,SLC1A3,TF,TP73,TTC8,USH1C
				retinal degeneration	0.000727	Increased	3.081	18	ARL6,ATP8A2,BBS1,BMP7,CCR2,CIITA,CNGA3,CRX,FBN2,IL6,LRAT,NDP,PTGS1,RLBP1,SLC1A3,TF,TTC8,USH1C
				entry into S phase of tumor cell lines	0.000708	Increased	2.208	6	BMP7,CDH1,CDKN1A,CDKN2A,IL6,PAX5
				soft tissue neoplasm	5.18e-05	Increased	2.01	54	ACACB,ADAMTSL3,AMHR2,ASB12,ATP8A2,CCDC177,CCR2,CDH1,CDKN1A,CDKN2A,CLEC18B,COLQ,CSF2RB,EPHA2,FBN2,FLT3,FMNL2,FREM2,GABBR2,GLDC,GPR141,HRH3,IGSF3,IL6,KCNC2,KIAA1324L,KIF26A,KLB,KRT10,LAMC2,LDHA,MAPK11,MYOD1,MYOZ2,OSGEPL1,PDZRN3,PTGS1,PTPRT,RAB19,RAP1GAP,RHOBTB3,RYR2,ST5,STYXL1,SYCP2,THNSL1,TP63,TP73,TRIB1,TUBA1A,TUBA4A,UNC13C,VWA2,WNK2
				muscle contraction	0.000323	Decreased	-2.012	17	ACTC1,ADRB2,CALCB,CASQ2,CLCN1,CTSV,LMOD2,MYBPH,MYH2,MYH6,MYLPF,MYOT,NPY2R,PTGS1,RYR2,SLN,SRL
				proliferation of immune cells	0.000262	Decreased	-2.015	41	ADRB2,CALCB,CBS/CBSL,CCR2,CD180,CD38,CD69,CD74,CD79B,CD86,CDH1,CDKN1A,CDKN2A,CIITA,CSF2RB,CXCL12,CYBB,DRD3,EPHA2,FLT3,GAD2,GPNMB,HAVCR1,HLA-DPB1,HPGDS,IGLL1/IGLL5,IL6,KCNA3,MAPK11,MOG,MYH6,PAG1,PDCD1LG2,PECAM1,POU2AF1,PTN,RIPK3,SFN,TIMD4,TNFSF13B,ZP3
				migration of antigen presenting cells	0.000542	Decreased	-2.036	13	CALCB,CCL20,CCR2,CD38,CD74,CD86,CDH1,CSF2RB,CX3CL1,CXCL12,CYBB,P2RY6,TREM2
				proliferation of blood cells	0.0002	Decreased	-2.054	45	ACHE,ADRB2,CALCB,CBS/CBSL,CCL20,CCR2,CD180,CD38,CD69,CD74,CD79B,CD86,CDH1,CDKN1A,CDKN2A,CIITA,CSF2RB,CXCL12,CYBB,DRD3,EPHA2,FBXO4,FLT3,GAD2,GPNMB,HAVCR1,HLA-DPB1,HPGDS,IGLL1/IGLL5,IL6,KCNA3,MAPK11,MOG,MYH6,NSG2,PAG1,PDCD1LG2,PECAM1,POU2AF1,PTN,RIPK3,SFN,TIMD4,TNFSF13B,ZP3
				formation of muscle	5.91e-07	Decreased	-2.059	30	ACHE,ACTC1,ANKRD1,BMP7,CAPN3,CASQ2,CDH2,CDKN1A,CDKN2A,CIITA,CXADR,CXCL12,EPHA2,FMNL2,HAS2,HSPB2,IL6,ISL1,JPH1,LMOD2,LY6E,MEF2B,METTL8,MYH2,MYH6,MYLPF,MYOD1,MYOZ1,TP63,XIRP1
				quantity of leukocytes	0.00062	Decreased	-2.09	46	ACHE,CBS/CBSL,CCL20,CCR2,CD180,CD38,CD69,CD74,CD79B,CD86,CDKN1A,CDKN2A,CIITA,Col17a1,CSF2RB,CTSV,CX3CL1,CXCL12,CXCR5,CYBB,FLT3,GAD2,GPR18,HAVCR1,HLA-A,IGLL1/IGLL5,IL6,JCHAIN,MGAT5B,MOG,P2RX5,PAG1,PAX5,PDCD1LG2,PECAM1,POU2AF1,PTN,RIPK3,SFN,SLC4A4,TCIM,TF,TIMD4,TNFSF13B,TREM2,TRIB1
				activation of cells	1.68e-05	Decreased	-2.105	54	ACHE,CCR2,CD180,CD38,CD69,CD74,CD79B,CD86,CDH1,CDKN1A,CDKN2A,CNGA3,COL4A3,CSF2RB,CX3CL1,CXCL12,CXCR5,CYBB,DACH1,DRD3,FLT3,FZD6,GAD2,GJC2,GPNMB,GRIA1,HAVCR1,HLA-A,HLA-DPB1,IL6,KCNA3,MGAT5B,MOG,MYOD1,NPY2R,NTS,P2RY2,P2RY6,PAG1,PAX5,PDCD1LG2,PECAM1,POU2AF1,PTGS1,RAB3B,TF,TIMD4,TNFSF13B,TP63,TP73,TREM2,VNN1,XRCC4,ZP3
				activation of neuroglia	0.00012	Decreased	-2.121	12	CCR2,CNGA3,CX3CL1,CYBB,DRD3,GJC2,IL6,MGAT5B,MOG,MYOD1,PTGS1,TREM2
				homeostasis of blood cells	0.000634	Decreased	-2.151	32	ACHE,CALCB,CD38,CD69,CD74,CD79B,CD86,CDKN1A,CDKN2A,CIITA,CSF2RB,CTSV,CXCL12,CXCR5,DRD3,EPHA2,FLT3,HLA-A,HSPB2,IL6,KCNA3,LXN,MOG,PAG1,PAX5,PDCD1LG2,POU2AF1,PTGS1,RIPK3,TNFSF13B,TP63,XRCC4
				homeostasis of leukocytes	0.00096	Decreased	-2.151	31	ACHE,CALCB,CD38,CD69,CD74,CD79B,CD86,CDKN1A,CDKN2A,CIITA,CSF2RB,CTSV,CXCL12,CXCR5,DRD3,EPHA2,FLT3,HLA-A,HSPB2,IL6,KCNA3,MOG,PAG1,PAX5,PDCD1LG2,POU2AF1,PTGS1,RIPK3,TNFSF13B,TP63,XRCC4
				quantity of mononuclear leukocytes	0.00104	Decreased	-2.153	38	CBS/CBSL,CCR2,CD180,CD38,CD69,CD74,CD79B,CD86,CDKN1A,CDKN2A,CIITA,Col17a1,CSF2RB,CTSV,CX3CL1,CXCL12,CXCR5,FLT3,GAD2,GPR18,HLA-A,IGLL1/IGLL5,IL6,JCHAIN,MGAT5B,MOG,P2RX5,PAG1,PAX5,PDCD1LG2,PECAM1,POU2AF1,RIPK3,SFN,SLC4A4,TCIM,TIMD4,TNFSF13B
				cardiac contractility	0.000149	Decreased	-2.226	14	ACTC1,ADH1C,ADRB2,CASQ2,CTSV,HEY2,IL6,MB,MYH6,PFKFB1,RYR2,SLN,SRL,XIRP1
				cell movement of antigen presenting cells	0.00162	Decreased	-2.241	21	CALCB,CCL20,CCR2,CD38,CD74,CD86,CDH1,CDKN1A,CES1,COL4A3,CSF2RB,CX3CL1,CXCL12,CYBB,EEF1A2,HAVCR1,HRH3,MOG,P2RY6,PTN,TREM2
				activation of blood cells	0.00154	Decreased	-2.261	37	ACHE,CCR2,CD180,CD38,CD69,CD74,CD79B,CD86,CDKN1A,CSF2RB,CX3CL1,CXCL12,CXCR5,CYBB,DRD3,FLT3,FZD6,GAD2,GJC2,GPNMB,GRIA1,HAVCR1,HLA-A,HLA-DPB1,IL6,KCNA3,MOG,PAG1,PAX5,PDCD1LG2,PECAM1,POU2AF1,PTGS1,RAB3B,TIMD4,TNFSF13B,TREM2
				development of head	9.39e-05	Decreased	-2.274	53	ADRB2,AK7,ARL6,ATP8A2,BBS1,BMP7,CBS/CBSL,CCDC66,CCR2,CDH2,CDKN1A,CDKN2A,CERS1,CHL1,CNGA3,COL4A3,COL8A1,CRISPLD2,CRX,CXADR,CXCL12,CYP1B1,CYP26C1,DSP,EDAR,EPHA2,FLRT3,FREM2,FZD6,GDF3,HEY2,HLA-A,IGSF3,IL6,ISL1,LMO7,LRAT,MDGA1,MID1,NDP,NPAS3,PAX5,PAX9,PYGO1,RIPK3,SIX2,SLC1A3,SLC4A4,SLC4A5,TP63,TP73,TTC8,USH1C
				development of body axis	0.000286	Decreased	-2.274	54	ADRB2,AK7,ARL6,ATP8A2,BBS1,BMP7,CBS/CBSL,CCDC66,CCR2,CDH2,CDKN1A,CDKN2A,CERS1,CHL1,CNGA3,COL4A3,COL8A1,CRISPLD2,CRX,CXADR,CXCL12,CYP1B1,CYP26C1,DSP,EDAR,EPHA2,FLRT3,FREM2,FZD6,GDF3,HEY2,HLA-A,IGSF3,IL6,ISL1,LMO7,LRAT,MDFI,MDGA1,MID1,NDP,NPAS3,PAX5,PAX9,PYGO1,RIPK3,SIX2,SLC1A3,SLC4A4,SLC4A5,TP63,TP73,TTC8,USH1C
				activation of leukocytes	0.000857	Decreased	-2.307	35	ACHE,CCR2,CD180,CD38,CD69,CD74,CD79B,CD86,CDKN1A,CSF2RB,CX3CL1,CXCL12,CXCR5,CYBB,DRD3,FLT3,GAD2,GJC2,GPNMB,HAVCR1,HLA-A,HLA-DPB1,IL6,KCNA3,MOG,PAG1,PAX5,PDCD1LG2,PECAM1,POU2AF1,PTGS1,RAB3B,TIMD4,TNFSF13B,TREM2
				migration of B lymphocytes	0.000864	Decreased	-2.359	6	CCL20,CD74,CXCL12,CXCR5,RAP1GAP,TNFSF13B
				flux of Ca2+	5.73e-05	Decreased	-2.406	21	ADRB2,CCL20,CCR2,CD38,CD79B,CX3CL1,CXCL12,CXCR5,CYBB,DRD3,HRH3,IL6,MAPK11,NTS,P2RY2,PAG1,PECAM1,RIC3,RTN1,RYR2,SRL
				antibody response	0.000603	Decreased	-2.425	12	CCR2,CD180,CD38,CD69,CD86,CXCR5,IL6,JCHAIN,PAX5,POU2AF1,TNFSF13B,TREM2
				inflammatory response	6.07e-05	Decreased	-2.428	44	ACHE,ADRB2,CALCB,CCL20,CCR2,CD38,CD69,CD74,CDKN1A,CIITA,CX3CL1,CXADR,CXCL12,CXCR5,CYBB,DRD3,EPHA2,GJC2,GPR18,HAVCR1,HLA-A,HPGDS,HRH3,IL6,ISL1,LYZ,MEP1B,MOG,NTS,ORM1,P2RY6,PECAM1,PTGS1,PTN,RAP1GAP,RIPK3,TIMD4,TP73,TREM2,TUBA1A,TUBA4A,VNN1,XCR1,ZP3
				formation of skin	8.09e-07	Decreased	-2.499	32	ATP8A2,BMP7,CBS/CBSL,CCR2,CD109,CDH1,CDH11,CDKN1A,CDKN2A,CLDN1,CTSV,DMTN,DSG2,DSG4,DSP,EDAR,EPHA2,FZD6,IL6,KRT10,KRT15,KRT23,KRT9,LAMC2,PKP1,PKP3,PNPLA1,PTGS1,RIPK4,SFN,TP63,ZNF750
				mobilization of Ca2+	0.00086	Decreased	-2.518	20	ADRB2,CALCB,CCL20,CCR2,CD180,CD38,CD79B,CX3CL1,CXCL12,CXCR5,DMTN,GPR35,HLA-A,NTS,P2RY2,PAG1,PECAM1,RGS20,RXFP3,SRL
				T cell migration	0.001	Decreased	-2.545	17	CCL20,CCR2,CD69,CD74,CD86,COL4A3,CTSV,CX3CL1,CXCL12,CXCR5,HLA-A,IL6,KCNA3,MOG,MYH6,PDCD1LG2,PECAM1
				contractility of cardiac muscle	0.000834	Decreased	-2.75	11	ADRB2,CASQ2,CTSV,HEY2,IL6,MB,MYH6,PFKFB1,SLN,SRL,XIRP1
				cell movement of leukocytes	3.66e-05	Decreased	-2.808	45	ADRB2,CALCB,CCL20,CCR2,CD38,CD69,CD74,CD86,CDH1,CDKN1A,CES1,CIITA,Col17a1,COL4A3,CSF2RB,CTSV,CX3CL1,CXADR,CXCL12,CXCR5,CYBB,DRD3,EEF1A2,EPHA2,GJB2,GPR18,HAVCR1,HLA-A,HRH3,IL6,JAM2,KCNA3,KRT10,MINOS1-NBL1/NBL1,MOG,MYH6,P2RY6,PDCD1LG2,PECAM1,POU2AF1,PTN,RAP1GAP,SGPP2,TNFSF13B,TREM2
				adhesion of tumor cell lines	0.00115	Decreased	-2.816	19	BMP7,CDH1,CDH2,CDKN2A,CX3CL1,CXCL12,CYBB,DSG2,DSP,EPHA2,ESRP2,GPNMB,IL6,LAMC2,NAALADL2,P2RY2,RAP1GAP,TCIM,TP63
				cellular homeostasis	0.000603	Decreased	-2.894	73	ACACB,ACHE,ADRB2,BCO2,CALCB,CAPN3,CCL20,CCR2,CD38,CD69,CD74,CD79B,CD86,CDKN1A,CDKN2A,Ces1g,CHMP4C,CIITA,CLDN1,CSF2RB,CTSV,CX3CL1,CXCL12,CXCR5,CYBB,DRD3,EPHA2,FBXO4,FLT3,GABBR2,GDF3,GDF9,GPR18,GPR35,HLA-A,HRH3,HSPB2,IL6,INPP4B,KCNA3,KLB,LAMP3,LDHA,LXN,MAPK11,MOG,NPY2R,NTS,P2RY2,PAG1,PAX5,PDCD1LG2,PECAM1,POU2AF1,PTGS1,RAP1GAP,RIC3,RIPK3,RTN1,RYR2,SGPP2,Sik1,SLC12A5,SLC4A4,SLC4A5,SRL,TCIM,TF,TNFSF13…
				contractility of muscle	0.00101	Decreased	-2.926	13	ADRB2,CA3,CASQ2,CTSV,HEY2,IL6,JPH1,MB,MYH6,PFKFB1,SLN,SRL,XIRP1
				cell movement of T lymphocytes	0.000677	Decreased	-2.94	16	CCL20,CCR2,CD69,CD74,CD86,COL4A3,CTSV,CX3CL1,CXCL12,CXCR5,HLA-A,IL6,KCNA3,MOG,MYH6,PDCD1LG2
				cell movement of lymphoid cells	0.000642	Decreased	-3.033	24	CCL20,CCR2,CD69,CD74,CD86,COL4A3,CSF2RB,CTSV,CX3CL1,CXCL12,CXCR5,DRD3,GJB2,HLA-A,IL6,KCNA3,KRT10,MOG,MYH6,PDCD1LG2,PECAM1,POU2AF1,RAP1GAP,TNFSF13B
				binding of tumor cell lines	0.000463	Decreased	-3.108	24	BMP7,CDH1,CDH2,CDKN2A,CX3CL1,CXADR,CXCL12,CYBB,DSG2,DSP,EPHA2,ESRP2,GPNMB,GRIA4,HAS2,HLA-A,IL6,LAMC2,NAALADL2,P2RY2,PECAM1,RAP1GAP,TCIM,TP63
				cell movement of lymphocytes	0.00135	Decreased	-3.227	23	CCL20,CCR2,CD69,CD74,CD86,COL4A3,CTSV,CX3CL1,CXCL12,CXCR5,DRD3,GJB2,HLA-A,IL6,KCNA3,KRT10,MOG,MYH6,PDCD1LG2,PECAM1,POU2AF1,RAP1GAP,TNFSF13B
				leukocyte migration	4.27e-05	Decreased	-3.232	52	ADRB2,CALCB,CCL20,CCR2,CD38,CD69,CD74,CD86,CDH1,CDKN1A,CES1,CIITA,Col17a1,COL4A3,CSF2RB,CTSV,CX3CL1,CXADR,CXCL12,CXCR5,CYBB,CYP1B1,DRD3,EEF1A2,EPHA2,GJB2,GPR18,HAVCR1,HLA-A,HRH3,IGLL1/IGLL5,IL6,JAM2,JCHAIN,KCNA3,KRT10,LYZ,MEP1B,MINOS1-NBL1/NBL1,MOG,MYH6,P2RY2,P2RY6,PDCD1LG2,PECAM1,POU2AF1,PTN,RAP1GAP,SGPP2,TNFSF13B,TREM2,ZP3
				interaction of tumor cell lines	0.000328	Decreased	-3.236	25	BMP7,CDH1,CDH11,CDH2,CDKN2A,CX3CL1,CXADR,CXCL12,CYBB,DSG2,DSP,EPHA2,ESRP2,GPNMB,GRIA4,HAS2,HLA-A,IL6,LAMC2,NAALADL2,P2RY2,PECAM1,RAP1GAP,TCIM,TP63
				migration of cells	2.33e-05	Decreased	-3.31	97	ADRB2,BBS1,BMP7,CALCB,CBS/CBSL,CCL20,CCR2,CD38,CD69,CD74,CD86,CDH1,CDH11,CDH2,CDKL5,CDKN1A,CDKN2A,CES1,CHL1,CIITA,Col17a1,COL4A3,CSF2RB,CTSV,CX3CL1,CXADR,CXCL12,CXCR5,CYBB,CYP1B1,CYP26C1,DACH1,DMTN,DOCK3,DRD3,DSG2,DSP,EEF1A2,EPHA2,FBXO4,FMNL2,GDF9,GJB2,GPNMB,GPR18,GRIA2,HAS2,HAVCR1,HLA-A,HRH3,HTR7,IGLL1/IGLL5,IL6,INPP4B,ISL1,JAM2,JCHAIN,KCNA3,KRT10,LAMC2,LDHA,LMO7,LYZ,MAPK11,MCF2,MDGA1,MEP1B,MINO…
				cell movement	9.96e-06	Decreased	-3.471	108	ACTC1,ADRB2,BBS1,BMP7,CALCB,CBS/CBSL,CCL20,CCR2,CD38,CD69,CD74,CD86,CDH1,CDH11,CDH2,CDKL5,CDKN1A,CDKN2A,CES1,CHL1,CIITA,CLDN1,Col17a1,COL4A3,CSF2RB,CTSV,CX3CL1,CXADR,CXCL12,CXCR5,CYBB,CYP1B1,CYP26C1,DACH1,DMTN,DOCK3,DRD3,DSG2,DSP,EEF1A2,EPHA2,ESRP2,FBXO4,FGFBP1,FMNL2,GDF9,GJB2,GPNMB,GPR18,GRIA2,HAS2,HAVCR1,HEY2,HLA-A,HOMER3,HRH3,HTR7,IGLL1/IGLL5,IL6,INPP4B,ISL1,JAM2,JCHAIN,KCNA3,KRT10,LAMC2,LDHA,…
				size of body	0.000962	Decreased	-3.594	42	ACACB,ACHE,ACTC1,ADRB2,ATP8A2,BMP7,CBS/CBSL,CD74,CDKN1A,CDKN2A,Col17a1,COL4A3,CTSA,CYBB,DRD3,GABBR2,GAD2,GPR85,GRIA1,GRIA2,GRIA4,GRID1,HEY2,HSD17B2,IL6,KCNA3,KLB,LMO7,MDFI,MYLPF,MYOD1,MYOZ1,NPAS3,NPY2R,POU2AF1,RAB3B,SH3GL2,Sik1,SLC4A4,TP73,TRIB1,XIRP1
Broiler to Fayoumi Heat + Saline	641	309	209	none	---	---	---	---	---
Broiler to Fayoumi Thermoneutral + LPS	771	436	304	bleeding	0.00132	Increased	3.246	18	ACVRL1,ADGRA2,ADRA2B,CACNA1A,CDK2,COL18A1,ENG,G6PD,GGCX,GP1BA,GRIN3A,KLF2,MFAP2,PTPN9,RARG,RPS6KB2,S1PR3,TIMP2
				osteopetrosis	0.000318	Increased	2.385	6	CEBPA,CSF1,CSF1R,JDP2,SRC,TFE3
				hereditary connective tissue disorder	0.00463	Increased	2.385	21	ADCY6,APOA1,CDH3,CEBPA,COCH,CSF1,CSF1R,DSE,FKBP10,GALNT3,GGCX,GPC1,GPX4,INPPL1,JDP2,KCNQ1,LMNA,NFIX,NPR2,SRC,TFE3
				lymphoid cancer	0.00164	Increased	2.207	55	ACVRL1,ADGRA2,BHLHE23,C1QTNF1,CACNA1A,CAD,CCPG1,CCR8,CD69,CDH3,CDK2,CEBPA,CHPF,CLMP,CNTFR,COCH,COL18A1,CSF1R,CSF3R,DNER,DNTT,ENG,ERBB4,FAM129B,FGR,FSD1,GATA3,GP1BA,GPR15,GRIN3A,HLA-A,INSC,KLF2,LRRC49,NEK3,NQO1,OGG1,OPRM1,PCBP4,PCOLCE,RARG,RCC1,RHOB,S1PR3,SEMA3E,SMO,SPOCK3,SRC,ST6GALNAC3,STIP1,TARP,THY1,TIMP2,TRA,ZBTB39
				movement Disorders	0.000155	Increased	2.141	40	ADRA2B,AEBP1,BHLHE40,C2orf40,CACNA1A,CNTFR,COCH,CSF1R,GABBR1,GALNT3,GDAP1,GRIN3A,KANK1,KCNQ1,LMNA,LRG1,LRRN1,MAP3K12,MAPK8IP2,MECR,NFIX,OPRM1,PDLIM1,PITPNM1,PPP2R2B,PTPN9,Ptprv,RAB39B,SERPINI1,SGCE,SMPD1,SPOCK3,SYTL4,TARP,THY1,TMEFF1,TMEM200C,TWNK,UNC79,VLDLR
				motor dysfunction or movement disorder	0.000105	Increased	2.034	41	ADRA2B,AEBP1,BHLHE40,C2orf40,CACNA1A,CNTFR,COCH,CSF1R,GABBR1,GALNT3,GDAP1,GRIN3A,KANK1,KCNQ1,LMNA,LRG1,LRRN1,MAP3K12,MAPK8IP2,MECR,NFIX,OGG1,OPRM1,PDLIM1,PITPNM1,PPP2R2B,PTPN9,Ptprv,RAB39B,SERPINI1,SGCE,SMPD1,SPOCK3,SYTL4,TARP,THY1,TMEFF1,TMEM200C,TWNK,UNC79,VLDLR
				lymphohematopoietic cancer	0.00397	Increased	2.004	82	ACVRL1,ADGRA2,BEND2,BHLHE23,C1QTNF1,CACNA1A,CAD,CCPG1,CCR8,CD69,CDH3,CDK2,CEBPA,CHPF,CLMP,CNTFR,COCH,COL18A1,CSF1R,CSF3R,DMBT1,DNER,DNTT,DSE,ENG,ERBB4,FAM129B,FAM83G,FGR,FMNL3,FSD1,GATA3,GP1BA,GPR15,GRIN3A,HLA-A,IL17RC,INSC,ITGB5,KCNQ1,KLF2,KLHL32,LMNA,LOXL3,LRRC49,LRRCC1,MUC20,NEK3,NFIX,NPR2,NQO1,OGG1,OPRM1,OSBPL3,OTUB1,PCBP4,PCOLCE,PPP2R2B,RARG,RCC1,RHOB,S1PR3,SEMA3E,SERF2,SH2B2,SHROOM4,SLC6A8,…
				phagocytosis of cells	0.00585	Decreased	-2.039	12	APOA1,C1QA,CSF1,CSF1R,CSF3R,FGR,GP1BA,ITGB5,KLF2,SIGLEC1,SMPD1,SRC
				cell movement of connective tissue cells	0.00748	Decreased	-2.209	10	CSF1,CSF1R,ENG,HYAL2,RHOB,S1PR3,SEMA3E,SMO,SRC,TIMP2
				quantity of progenitor cells	0.000161	Decreased	-2.219	6	CEBPA,CSF1,CSF3R,FST,NR2E1,OGG1
				extravasation of cells	0.00563	Decreased	-2.219	5	CSF1,CSF1R,LMNA,ST3GAL4,THY1
				migration of phagocytes	0.00377	Decreased	-2.299	12	APOA1,CCR8,CSF1,CSF1R,DEFB1,DMBT1,ENG,FGR,PTGDS,RHOB,S1PR3,TIMP2
				migration of macrophages	0.000692	Decreased	-2.324	7	CSF1,CSF1R,DEFB1,DMBT1,ENG,PTGDS,RHOB
				uptake of monosaccharide	0.0033	Decreased	-2.347	12	APOA1,C1QTNF5,CEBPA,CSF1,CSF1R,INPPL1,MSTN,OGG1,S100A16,SMO,SMPD1,SRC
				proliferation of neuroglia	0.00224	Decreased	-2.415	8	CDK2,CSF1,CSF1R,DNER,MSTN,RPS6KB2,S1PR3,SRC
				migration of antigen presenting cells	0.000705	Decreased	-2.694	10	APOA1,CCR8,CSF1,CSF1R,DEFB1,DMBT1,ENG,PTGDS,RHOB,S1PR3
				size of body	0.0013	Decreased	-3.075	30	AEBP1,CACNA1A,CDK2,CEBPA,CLMP,CSF1,CSF1R,DSE,FST,G6PD,HLA-DMA,INPPL1,KCNQ1,LMNA,MAPK8IP2,MFAP2,MSTN,NFIX,NPR2,NQO1,PTPN9,RARG,RDH16,SLC5A3,SLC6A8,SMPD1,SRC,SYTL4,UNC79,VLDLR
				survival of organism	0.00395	Decreased	-3.42	26	AEBP1,APOA1,CACNA1A,CEBPA,CLMP,COCH,COL18A1,CRABP2,CSF1,ENG,ERBB4,FST,HLA-A,HYAL2,LMNA,LPAR2,LRRN1,MSTN,NES,RARG,RPS6KB2,S1PR3,SMO,SMPD1,SRC,STIP1
Broiler to Fayoumi Heat + LPS	531	204	123	incidence of tumor	0.00206	Decreased	-2	79	ACO1,AGMO,AMER2,ASTN2,AVPR1B,BMPR1B,CALB2,CCNG1,CCR8,CHN2,CIP2A,CLSTN2,COCH,COL11A1,CPS1,CYSLTR2,DLEC1,DNER,EDNRB,EPHA10,ERBB4,FABP4,GABRP,GALK1,GALNT16,GAS6,GP1BA,GPC1,GRIN3A,HIST2H2AC,HLA-A,HS1BP3,IFT140,INSC,IRX4,KCNIP1,KLHL32,KPNA7,LPXN,LRRN1,LY86,MOCOS,MSTN,MUC1,N4BP2L1,NAAA,NCKAP5,NUGGC,OGDHL,PDE1A,PIEZO2,PLA1A,PLXNB2,PODN,POLG2,PRDM6,PRR16,PRTG,RASAL1,SERPINI1,SLC11A1,SLC25A43,SLC4A11,SLC4…
